# Supplementary material for: Cuproptosis-associated ncRNAs predict breast cancer subtypes
Source: PLoS One. 2024 Feb 26;19(2):e0299138. doi: 10.1371/journal.pone.0299138 (PMC10896520; doi:10.1371/journal.pone.0299138)
Supplement: S2 Table — (XLSX) [file pone.0299138.s004.xlsx]

## Sheet: m1A
ALKBH1
ALKBH3
TRMT6
TRMT61A
TRMT61B
TRMT10C
YTHDF1
YTHDF2
YTHDF3
YTHDC1

## Sheet: m5C
NSUN2
NSUN3
NSUN4
NSUN6
NSUN5
NSUN7
DNMT3A
DNMT3B
DNMT1
TET2
ALYREF
NOP2

## Sheet: m6A
ALKBH5
FTO
SND1
CBLL1
LRPPRC
METTL14
METTL3
RBM15
RBM15B
VIRMA
WTAP
ZC3H13
YTHDC1
YTHDC2
YTHDF1
YTHDF2
YTHDF3
HNRNPC
HNRNPA2B1
IGF2BP1
IGF2BP2
IGF2BP3
FMR1
ELAVL1

## Sheet: angiogenesis
VEGFA
PTK2
VAV2
S100A4
VTN
TNFRSF21
PDGFA
POSTN
NRP1
APOH
PF4
PGLYRP1
CXCL6
JAG2
COL5A2
LRPAP1
CCND2
COL3A1
KCNJ8
SLCO2A1
MSX1
FGFR1
SPP1
SERPINA5
ITGAV
OLR1
JAG1
THBD
TIMP1
FSTL1
APP
LPL
LUM
PRG2
VCAN
STC1
