# Supplementary material for: Cuproptosis-associated ncRNAs predict breast cancer subtypes
Source: PLoS One. 2024 Feb 26;19(2):e0299138. doi: 10.1371/journal.pone.0299138 (PMC10896520; doi:10.1371/journal.pone.0299138)
Supplement: S3 Table — (XLSX) [file pone.0299138.s005.xlsx]

## Sheet: KEGG
Description	GeneRatio	FDR	geneID	Count
Platinum drug resistance	0.42	2.2e-10	1029/331/842/841/540/836/472/7157	8
p53 signaling pathway	0.32	5.84e-07	1029/842/841/836/472/7157	6
Apoptosis	0.32	1.56e-05	331/842/841/836/472/7157	6
Citrate cycle (TCA cycle)	0.21	1.56e-05	5160/5162/1737/1738	4
Apoptosis - multiple species	0.21	1.64e-05	331/842/841/836	4
Pyruvate metabolism	0.21	6.62e-05	5160/5162/1737/1738	4
Human cytomegalovirus infection	0.32	0.000133704	1029/842/841/6667/836/7157	6
Glycolysis / Gluconeogenesis	0.21	0.000207008	5160/5162/1737/1738	4
Central carbon metabolism in cancer	0.21	0.000219142	5160/5162/2744/7157	4
Small cell lung cancer	0.21	0.000581779	331/842/836/7157	4
Toxoplasmosis	0.21	0.0011413	331/842/841/836	4
Carbon metabolism	0.21	0.00115936	5160/5162/1737/1738	4
Measles	0.21	0.00222463	842/841/836/7157	4
Legionellosis	0.16	0.00232835	842/841/836	3
Mineral absorption	0.16	0.00237214	4502/4489/540	3
Viral myocarditis	0.16	0.00237214	842/841/836	3
Hepatitis C	0.21	0.00270943	842/841/836/7157	4
Hepatitis B	0.21	0.00288279	842/841/836/7157	4
Huntington disease	0.26	0.00309465	842/841/6667/836/7157	5
MicroRNAs in cancer	0.26	0.00309465	1029/2744/836/472/7157	5

## Sheet: GO
ONTOLOGY	Description	GeneRatio	FDR	geneID	Count
BP	copper ion homeostasis	0.22	1.65e-08	PRNP/XIAP/MT2A/ATP7B/CUTC	5
BP	transition metal ion homeostasis	0.3	1.06e-07	PRNP/XIAP/MT3/MT2A/MT1A/ATP7B/CUTC	7
BP	response to metal ion	0.39	1.06e-07	PRNP/MT3/CASP9/MT2A/CASP8/MT1A/ATP7B/CASP3/MTF1	9
BP	acetyl-CoA biosynthetic process from pyruvate	0.17	1.57e-07	PDHA1/PDHB/DLAT/DLD	4
BP	response to copper ion	0.22	3.21e-07	PRNP/MT3/MT2A/MT1A/ATP7B	5
BP	acetyl-CoA biosynthetic process	0.17	9.67e-07	PDHA1/PDHB/DLAT/DLD	4
BP	cellular response to zinc ion	0.17	2.45e-06	MT3/MT2A/MT1A/MTF1	4
BP	response to cadmium ion	0.22	2.45e-06	PRNP/MT3/MT2A/MT1A/MTF1	5
BP	sulfur compound biosynthetic process	0.26	2.45e-06	PDHA1/PDHB/LIAS/SP1/DLAT/DLD	6
BP	cellular response to copper ion	0.17	3.85e-06	PRNP/MT3/MT2A/MT1A	4
BP	acetyl-CoA metabolic process	0.17	8.9e-06	PDHA1/PDHB/DLAT/DLD	4
BP	positive regulation of neuron death	0.22	9.71e-06	PRNP/CASP9/CASP8/CASP3/TP53	5
BP	neuron death	0.3	1.5e-05	PRNP/XIAP/MT3/CASP9/CASP8/CASP3/TP53	7
BP	response to cobalt ion	0.13	1.53e-05	CASP9/CASP8/CASP3	3
BP	thioester biosynthetic process	0.17	1.62e-05	PDHA1/PDHB/DLAT/DLD	4
BP	acyl-CoA biosynthetic process	0.17	1.62e-05	PDHA1/PDHB/DLAT/DLD	4
BP	cellular transition metal ion homeostasis	0.22	1.62e-05	PRNP/MT3/MT2A/MT1A/ATP7B	5
BP	response to antibiotic	0.17	1.83e-05	CASP9/CASP8/CASP3/TP53	4
BP	neuron apoptotic process	0.26	2.36e-05	PRNP/XIAP/MT3/CASP9/CASP3/TP53	6
CC	oxidoreductase complex	0.17	0.000270066	PDHA1/PDHB/DLAT/DLD	4
CC	mitochondrial matrix	0.39	1.18e-07	LIPT1/PDHA1/PDHB/LIAS/GLS/FDX1/DLAT/DLD/TP53	9
MF	copper ion binding	0.22	1.34e-06	PRNP/MT3/ATP7B/CUTC/TP53	5
MF	acting on the aldehyde or oxo group of donors, NAD or NADP as acceptor	0.17	7.32e-06	PDHA1/PDHB/DLAT/DLD	4
MF	cysteine-type endopeptidase activity involved in apoptotic signaling pathway	0.13	7.48e-06	CASP9/CASP8/CASP3	3
MF	oxidoreductase activity, acting on the aldehyde or oxo group of donors	0.17	7.48e-06	PDHA1/PDHB/DLAT/DLD	4
MF	cysteine-type endopeptidase activity involved in apoptotic process	0.13	1.89e-05	CASP9/CASP8/CASP3	3
MF	histone acetyltransferase binding	0.13	7.88e-05	SP1/MTF1/TP53	3
MF	cysteine-type endopeptidase activity	0.13	0.00521125	CASP9/CASP8/CASP3	3
