# Supplementary material for: Cuproptosis-associated ncRNAs predict breast cancer subtypes
Source: PLoS One. 2024 Feb 26;19(2):e0299138. doi: 10.1371/journal.pone.0299138 (PMC10896520; doi:10.1371/journal.pone.0299138)
Supplement: S4 Table — (XLSX) [file pone.0299138.s006.xlsx]

## Sheet: 194-ncRNAs
gene	logFC	adj.P.Val
TRHDE-AS1	-5.91952	2.63e-177
LINC01697	-4.88178	3.14e-172
LINC02607	-4.84417	5.72e-123
LINC02511	-4.77807	2.51e-193
ALDH1L1-AS2	-4.6367	1.08e-150
LINC01230	-4.32384	1.26e-120
LINC02587	-4.27866	1.41e-156
HSD11B1-AS1	-4.2593	5.51e-139
NGF-AS1	-4.04717	3.71e-122
CARMN	-3.98285	2.09e-190
CAVIN2-AS1	-3.95458	3.37e-135
LINC01070	-3.90951	6.96e-123
LINC02660	-3.8591	3.57e-127
ROCR	-3.81088	4.32e-49
LINC01198	-3.78401	5.16e-60
LINC02884	-3.77798	4.07e-148
CADM3-AS1	-3.76193	5.26e-100
LINC01485	-3.72479	1.28e-101
LINC00968	-3.72175	6.99e-135
PGM5P3-AS1	-3.68652	6.22e-135
LINC01537	-3.68375	1.32e-185
RHOXF1-AS1	-3.67773	1.11e-146
ADAMTS9-AS2	-3.66606	3.48e-174
LINC02188	-3.60624	5.94e-40
PARAL1	-3.50996	3.19e-77
LINC02613	-3.50035	8.73e-107
B3GAT1-DT	-3.45323	2.03e-61
LINC01186	-3.39562	1.3e-88
LINC01152	-3.38822	1.31e-52
LINC01985	-3.36139	4.47e-104
FGF13-AS1	-3.32012	2.58e-116
SACS-AS1	-3.29158	2.66e-104
CERS3-AS1	-3.22346	1.22e-87
LGR4-AS1	-3.21947	1.85e-146
PDE9A-AS1	-3.18179	1.64e-118
ADAMTS9-AS1	-3.15361	3.11e-113
APCDD1L-DT	-3.14767	2.38e-80
LUARIS	-3.11487	3.04e-99
PGM5P4-AS1	-3.09664	3.69e-97
MRGPRF-AS1	-3.05897	2.56e-107
LINC01625	-3.04224	1.73e-80
LINC00648	-3.01732	2.69e-50
LINC02185	-2.99085	2.87e-127
LINC02202	-2.98751	2.79e-159
RYR3-DT	-2.97512	1.15e-65
LINC01266	-2.97129	1.38e-74
FGGY-DT	-2.94319	3.34e-71
LINC00092	-2.9342	2.61e-64
NEUROG2-AS1	-2.93032	3.93e-49
RBMS3-AS3	-2.92556	1.26e-107
WDR86-AS1	-2.84879	1.02e-100
LINC01819	-2.81339	1.1e-31
LINC01589	-2.7335	1.12e-89
PROX1-AS1	-2.72571	3.28e-65
LINC00640	-2.71898	2.21e-94
LINC01612	-2.71236	1.47e-50
LINC01354	-2.69441	3e-81
LINC02580	-2.67986	2.67e-92
SNHG26	-2.67333	2.95e-85
MESTIT1	-2.63882	2.03e-97
ACTA2-AS1	-2.63768	2.79e-92
HOXA-AS3	-2.62665	8.61e-78
LINC01894	-2.61439	1.56e-80
LINC01085	-2.5985	4.4e-43
NRAD1	-2.56528	9.5e-40
PHEX-AS1	-2.55963	8.28e-50
LINC00924	-2.5389	9.77e-86
PRDM16-DT	-2.5213	8.02e-82
LINC02351	-2.51891	9.11e-51
LINC00671	-2.48065	1.85e-81
LINC02893	-2.47831	5.63e-49
LINC02515	-2.47542	1.55e-41
MEF2C-AS1	-2.47518	5.16e-106
LYPLAL1-AS1	-2.47048	1.18e-54
C5orf64	-2.46922	7.5e-61
MIR23A	-2.46594	5.96e-69
COLCA1	-2.46508	5.9e-50
BOK-AS1	-2.45425	8.07e-56
C8orf34-AS1	-2.45411	4.44e-31
GRIK1-AS1	-2.43652	3.74e-34
GAS1RR	-2.43549	4.05e-100
KCNIP1-OT1	-2.43541	3.55e-57
ADD3-AS1	-2.40638	9.81e-102
FGF10-AS1	-2.398	6.82e-37
IL6-AS1	-2.39528	2.36e-54
CYP2U1-AS1	-2.39315	1.79e-73
SLC26A4-AS1	-2.37407	5.03e-39
LINC02881	-2.3691	2.8e-73
PTENP1-AS	-2.36531	1.52e-50
DIO3OS	-2.36226	1.37e-51
LINC00958	-2.35368	1.92e-31
LINC02518	-2.32848	8.18e-43
MIR99AHG	-2.32813	7.23e-81
WARS2-IT1	-2.32343	5.6e-65
KCNJ2-AS1	-2.31504	1.38e-103
LMO7DN-IT1	-2.29902	4.36e-58
OXCT1-AS1	-2.29747	7.62e-97
MIR27A	-2.29304	7.78e-51
SOX9-AS1	-2.2724	4.32e-34
LINC00707	-2.24673	1.32e-23
TMEM220-AS1	-2.21839	1.2e-110
LINP1	-2.21812	5.8e-20
EMX2OS	-2.20374	7.89e-59
FGF14-AS2	-2.20223	7.96e-75
LINC01554	-2.19609	2.75e-39
LSINCT5	-2.19139	8.36e-37
MAGI2-AS3	-2.18334	4.5e-113
LINC01586	-2.17821	1.63e-49
LINC01140	-2.17166	9.52e-79
PCAT14	-2.1714	1.03e-24
GS1-24F4.2	-2.16955	6.91e-37
LINC00636	-2.16821	9.11e-41
MIR221	-2.16429	2.23e-46
LINC01908	-2.16299	7.24e-40
MAFTRR	-2.15628	1.35e-67
LINC00165	-2.1493	3.4e-38
LINC01844	-2.13435	2.31e-44
DIP2C-AS1	-2.13407	5.49e-58
HID1-AS1	-2.11276	5.43e-84
LINC00484	-2.10769	1.16e-45
MGAT3-AS1	-2.09923	4.22e-42
HAND2-AS1	-2.09594	2.11e-65
LINC02880	-2.0947	4.79e-35
DAAM2-AS1	-2.0902	1.42e-77
LINC01402	-2.06958	7.99e-53
LINC00639	-2.06529	1.58e-55
EGFR-AS1	-2.05825	1.2e-30
SNTG2-AS1	-2.05574	1.04e-23
HORMAD2-AS1	-2.05543	8.01e-50
LINC01133	-2.05061	6.17e-19
TEX26-AS1	-2.04375	3.07e-42
LINC01235	-2.043	2.57e-39
LINC02289	-2.04165	3.29e-71
CEROX1	-2.04138	3.56e-38
CASC8	-2.03885	1.27e-22
LINC00989	-2.03673	9.76e-64
SDK1-AS1	-2.03338	3.03e-40
SLCO4A1-AS1	-2.03231	1.96e-24
MEG3	-2.03209	3e-56
PANTR1	-2.01288	5.33e-25
BVES-AS1	-2.01082	1.84e-46
LINC02104	-2.00509	8.18e-51
TLX1NB	2.02145	1.45e-36
PRICKLE2-DT	2.02433	1.51e-64
LINC02894	2.07053	2.14e-44
ATP2A1-AS1	2.08758	7.24e-42
LASTR	2.08993	1.5e-33
CDIPTOSP	2.096	1.61e-21
LINC01842	2.09738	4.73e-18
ST8SIA6-AS1	2.12979	2.1e-09
LINC01857	2.13653	1.03e-24
MIR8071-2	2.13999	2.52e-16
SMCR2	2.15886	8.95e-38
LINC02489	2.17606	1.95e-22
LINC00460	2.20075	1.61e-28
MAFA-AS1	2.20771	4.41e-44
LINC00511	2.22723	9.84e-26
LGALS8-AS1	2.24369	1.31e-40
BMPR1B-DT	2.24409	7.42e-10
MIR3150BHG	2.24694	2.94e-28
SUGCT-AS1	2.25144	1.17e-30
LINC02099	2.28865	3.38e-34
BSG-AS1	2.30071	2.95e-32
KCNH1-IT1	2.30281	1.16e-30
AGAP1-IT1	2.30995	1.86e-36
SOCAR	2.32384	5.87e-58
MIR8071-1	2.35183	4.56e-27
KLHDC7B-DT	2.35247	1.1e-24
SLC12A5-AS1	2.36222	4.31e-32
LINC01429	2.36788	1.65e-58
HOTAIR	2.37518	5.1e-10
MIR4653	2.44064	1.01e-46
SIRLNT	2.44213	6.85e-14
LEF1-AS1	2.57173	7.17e-80
LINC02086	2.61144	1.73e-35
COPDA1	2.6159	1.8e-22
LINC01344	2.62763	7.86e-26
LINC01281	2.65149	9.29e-55
LINC01644	2.67754	3.71e-15
HOXC-AS3	2.74459	3.8e-16
LINC01522	2.7978	8.64e-33
LINC01929	2.90362	5.96e-28
LINC00052	2.90566	1.11e-20
LINC02408	2.96642	6.36e-80
WT1-AS	3.1332	1.93e-29
LINC00466	3.14996	2.33e-77
LINC02544	3.43732	4.6e-45
LCT-AS1	3.62092	7.14e-131
FOXD3-AS1	3.89554	6.03e-25
LINC01561	4.03033	6.88e-99
LINC00922	4.26212	1.62e-67
LINC01705	4.53999	1.46e-103
DSCAM-AS1	4.77403	1.58e-19
LINC01614	5.82742	3.99e-78

## Sheet: all-ncRNAs
gene	logFC	adj.P.Val
TRHDE-AS1	-5.91952	2.63e-177
LINC01697	-4.88178	3.14e-172
LINC02607	-4.84417	5.72e-123
LINC02511	-4.77807	2.51e-193
ALDH1L1-AS2	-4.6367	1.08e-150
LINC01230	-4.32384	1.26e-120
LINC02587	-4.27866	1.41e-156
HSD11B1-AS1	-4.2593	5.51e-139
NGF-AS1	-4.04717	3.71e-122
CARMN	-3.98285	2.09e-190
CAVIN2-AS1	-3.95458	3.37e-135
LINC01070	-3.90951	6.96e-123
LINC02660	-3.8591	3.57e-127
ROCR	-3.81088	4.32e-49
LINC01198	-3.78401	5.16e-60
LINC02884	-3.77798	4.07e-148
CADM3-AS1	-3.76193	5.26e-100
LINC01485	-3.72479	1.28e-101
LINC00968	-3.72175	6.99e-135
PGM5P3-AS1	-3.68652	6.22e-135
LINC01537	-3.68375	1.32e-185
RHOXF1-AS1	-3.67773	1.11e-146
ADAMTS9-AS2	-3.66606	3.48e-174
LINC02188	-3.60624	5.94e-40
PARAL1	-3.50996	3.19e-77
LINC02613	-3.50035	8.73e-107
B3GAT1-DT	-3.45323	2.03e-61
LINC01186	-3.39562	1.3e-88
LINC01152	-3.38822	1.31e-52
LINC01985	-3.36139	4.47e-104
FGF13-AS1	-3.32012	2.58e-116
SACS-AS1	-3.29158	2.66e-104
CERS3-AS1	-3.22346	1.22e-87
LGR4-AS1	-3.21947	1.85e-146
PDE9A-AS1	-3.18179	1.64e-118
ADAMTS9-AS1	-3.15361	3.11e-113
APCDD1L-DT	-3.14767	2.38e-80
LUARIS	-3.11487	3.04e-99
PGM5P4-AS1	-3.09664	3.69e-97
MRGPRF-AS1	-3.05897	2.56e-107
LINC01625	-3.04224	1.73e-80
LINC00648	-3.01732	2.69e-50
LINC02185	-2.99085	2.87e-127
LINC02202	-2.98751	2.79e-159
RYR3-DT	-2.97512	1.15e-65
LINC01266	-2.97129	1.38e-74
FGGY-DT	-2.94319	3.34e-71
LINC00092	-2.9342	2.61e-64
NEUROG2-AS1	-2.93032	3.93e-49
RBMS3-AS3	-2.92556	1.26e-107
WDR86-AS1	-2.84879	1.02e-100
LINC01819	-2.81339	1.1e-31
LINC01589	-2.7335	1.12e-89
PROX1-AS1	-2.72571	3.28e-65
LINC00640	-2.71898	2.21e-94
LINC01612	-2.71236	1.47e-50
LINC01354	-2.69441	3e-81
LINC02580	-2.67986	2.67e-92
SNHG26	-2.67333	2.95e-85
MESTIT1	-2.63882	2.03e-97
ACTA2-AS1	-2.63768	2.79e-92
HOXA-AS3	-2.62665	8.61e-78
LINC01894	-2.61439	1.56e-80
LINC01085	-2.5985	4.4e-43
NRAD1	-2.56528	9.5e-40
PHEX-AS1	-2.55963	8.28e-50
LINC00924	-2.5389	9.77e-86
PRDM16-DT	-2.5213	8.02e-82
LINC02351	-2.51891	9.11e-51
LINC00671	-2.48065	1.85e-81
LINC02893	-2.47831	5.63e-49
LINC02515	-2.47542	1.55e-41
MEF2C-AS1	-2.47518	5.16e-106
LYPLAL1-AS1	-2.47048	1.18e-54
C5orf64	-2.46922	7.5e-61
MIR23A	-2.46594	5.96e-69
COLCA1	-2.46508	5.9e-50
BOK-AS1	-2.45425	8.07e-56
C8orf34-AS1	-2.45411	4.44e-31
GRIK1-AS1	-2.43652	3.74e-34
GAS1RR	-2.43549	4.05e-100
KCNIP1-OT1	-2.43541	3.55e-57
ADD3-AS1	-2.40638	9.81e-102
FGF10-AS1	-2.398	6.82e-37
IL6-AS1	-2.39528	2.36e-54
CYP2U1-AS1	-2.39315	1.79e-73
SLC26A4-AS1	-2.37407	5.03e-39
LINC02881	-2.3691	2.8e-73
PTENP1-AS	-2.36531	1.52e-50
DIO3OS	-2.36226	1.37e-51
LINC00958	-2.35368	1.92e-31
LINC02518	-2.32848	8.18e-43
MIR99AHG	-2.32813	7.23e-81
WARS2-IT1	-2.32343	5.6e-65
KCNJ2-AS1	-2.31504	1.38e-103
LMO7DN-IT1	-2.29902	4.36e-58
OXCT1-AS1	-2.29747	7.62e-97
MIR27A	-2.29304	7.78e-51
SOX9-AS1	-2.2724	4.32e-34
LINC00707	-2.24673	1.32e-23
TMEM220-AS1	-2.21839	1.2e-110
LINP1	-2.21812	5.8e-20
EMX2OS	-2.20374	7.89e-59
FGF14-AS2	-2.20223	7.96e-75
LINC01554	-2.19609	2.75e-39
LSINCT5	-2.19139	8.36e-37
MAGI2-AS3	-2.18334	4.5e-113
LINC01586	-2.17821	1.63e-49
LINC01140	-2.17166	9.52e-79
PCAT14	-2.1714	1.03e-24
GS1-24F4.2	-2.16955	6.91e-37
LINC00636	-2.16821	9.11e-41
MIR221	-2.16429	2.23e-46
LINC01908	-2.16299	7.24e-40
MAFTRR	-2.15628	1.35e-67
LINC00165	-2.1493	3.4e-38
LINC01844	-2.13435	2.31e-44
DIP2C-AS1	-2.13407	5.49e-58
HID1-AS1	-2.11276	5.43e-84
LINC00484	-2.10769	1.16e-45
MGAT3-AS1	-2.09923	4.22e-42
HAND2-AS1	-2.09594	2.11e-65
LINC02880	-2.0947	4.79e-35
DAAM2-AS1	-2.0902	1.42e-77
LINC01402	-2.06958	7.99e-53
LINC00639	-2.06529	1.58e-55
EGFR-AS1	-2.05825	1.2e-30
SNTG2-AS1	-2.05574	1.04e-23
HORMAD2-AS1	-2.05543	8.01e-50
LINC01133	-2.05061	6.17e-19
TEX26-AS1	-2.04375	3.07e-42
LINC01235	-2.043	2.57e-39
LINC02289	-2.04165	3.29e-71
CEROX1	-2.04138	3.56e-38
CASC8	-2.03885	1.27e-22
LINC00989	-2.03673	9.76e-64
SDK1-AS1	-2.03338	3.03e-40
SLCO4A1-AS1	-2.03231	1.96e-24
MEG3	-2.03209	3e-56
PANTR1	-2.01288	5.33e-25
BVES-AS1	-2.01082	1.84e-46
LINC02104	-2.00509	8.18e-51
VLDLR-AS1	-1.99863	7.13e-49
NECTIN3-AS1	-1.99723	5.51e-40
LINC01091	-1.99042	2.24e-65
GNG12-AS1	-1.98866	1.13e-73
MIR497HG	-1.98652	7.97e-104
LINC02458	-1.97869	3.54e-48
LINC01058	-1.9786	1.5e-61
LINC02817	-1.97686	9.12e-45
LINC00923	-1.97487	9.29e-34
TTLL10-AS1	-1.97399	5.9e-52
LINC02538	-1.95986	1.49e-32
TUNAR	-1.94288	1.34e-14
PWAR5	-1.93698	4.73e-28
TBX18-AS1	-1.9359	5.58e-44
NR4A1AS	-1.93278	7.79e-35
LINC01550	-1.91021	5.84e-35
LINC01942	-1.90717	5.64e-41
SYNE1-AS1	-1.90535	1.02e-40
SLC14A2-AS1	-1.89417	1.12e-32
LINC02712	-1.88343	4.13e-28
LINC01127	-1.87858	7.57e-30
LRIG2-DT	-1.87151	9.07e-93
LINC01366	-1.86972	4.4e-51
LINC01340	-1.8649	1.24e-33
TENM3-AS1	-1.86191	2.51e-30
NCKAP5-AS2	-1.86019	1.43e-41
HOXA-AS2	-1.854	1.02e-64
MEG9	-1.85326	2.13e-44
LAMC1-AS1	-1.85233	1.05e-49
LINC01359	-1.84629	7.41e-55
RXYLT1-AS1	-1.83699	1.76e-43
LINC01484	-1.83272	3.89e-28
LNCOG	-1.82581	7.55e-49
MIR100HG	-1.82185	6.37e-66
LINC01239	-1.82061	1.52e-22
HOTAIRM1	-1.81471	1.88e-64
BLOC1S5-TXNDC5	-1.80557	6.16e-45
RBPMS-AS1	-1.80133	3.33e-70
OVAAL	-1.79867	7.87e-24
LINC00540	-1.79346	1.06e-35
LINC01412	-1.79166	3.48e-34
LINC01352	-1.79115	5.9e-50
FZD10-AS1	-1.78999	3.47e-38
LINC01761	-1.78759	4.72e-19
LINC02302	-1.76988	6.15e-12
TPRG1-AS1	-1.76753	1.53e-44
FLG-AS1	-1.76674	2.36e-44
LINC02097	-1.76051	3.1e-26
NAV2-AS6	-1.75507	6.16e-33
LINC02599	-1.75463	1.57e-41
SH3TC2-DT	-1.75409	2.98e-29
LINC01558	-1.74187	8.54e-45
LINC01229	-1.73268	5.68e-32
LRRC8C-DT	-1.71447	2.67e-71
LINC02308	-1.714	2.58e-27
MEG8	-1.71202	5.71e-34
MIR222HG	-1.70189	8.47e-44
MIR10B	-1.69977	1.1e-29
LINC02716	-1.69403	8.56e-30
LINC02172	-1.69307	2.02e-31
LINC00987	-1.69197	1.55e-59
LINC02063	-1.68484	5.22e-34
JAZF1-AS1	-1.67679	1.35e-49
TSBP1-AS1	-1.67367	2.98e-33
LINC00506	-1.67366	1.03e-51
CECR7	-1.67223	1.92e-27
RMST	-1.66956	1.56e-14
HLX-AS1	-1.66435	6.84e-33
KCNIP2-AS1	-1.65646	4.03e-60
MBNL1-AS1	-1.65583	1.99e-65
PART1	-1.65505	3.85e-11
RASSF10-DT	-1.65482	2.57e-17
LINC00163	-1.64226	2.04e-21
C1QTNF1-AS1	-1.63907	1.47e-23
UNC5C-AS1	-1.63898	2.22e-34
LINC00517	-1.63134	1.84e-33
PICSAR	-1.63027	3.08e-14
LINC02234	-1.62763	3.03e-29
COL4A2-AS1	-1.62579	1.19e-34
ESRG	-1.6231	3.96e-15
LINC01273	-1.61747	2.65e-27
LINC00933	-1.61472	1.54e-73
LINC01579	-1.6099	3.94e-23
STARD13-AS	-1.60828	1.62e-31
RNF217-AS1	-1.60541	4.19e-35
LINC00211	-1.60338	3.28e-31
LINC00840	-1.60032	1.43e-31
LYPLAL1-DT	-1.59645	1.14e-41
AADACL2-AS1	-1.59138	1.21e-20
MIR23AHG	-1.58524	6.05e-57
MIR205HG	-1.58445	8.03e-10
MIR6503	-1.58397	1.69e-27
ZEB2-AS1	-1.58274	1.2e-51
PSORS1C3	-1.58043	7.4e-18
KLF3-AS1	-1.57813	3.42e-62
HOXA10-AS	-1.57304	1.02e-26
PCAT19	-1.57018	2.13e-70
LINC02006	-1.56496	4.12e-23
PTCHD1-AS	-1.55703	4.38e-22
EHD4-AS1	-1.55635	8.95e-38
LMF1-AS1	-1.55131	4.81e-45
CELF2-AS1	-1.55076	1.29e-19
CRIM1-DT	-1.54466	9.6e-44
LINC01524	-1.54227	3.66e-19
LINC00598	-1.54105	7.12e-47
LINC02391	-1.53448	7.56e-46
LINC01305	-1.5316	4.6e-20
LINC00643	-1.51104	2.85e-19
LINC01088	-1.51093	5.04e-34
SCN1A-AS1	-1.48896	2.01e-13
LINC02766	-1.48556	1.96e-24
MPPED2-AS1	-1.48411	6.67e-15
LINC02728	-1.48062	4.98e-36
TPT1-AS1	-1.47068	2.13e-86
OVCH1-AS1	-1.46718	1.68e-16
KIAA0087	-1.46193	7.52e-19
LINC00545	-1.45411	2.45e-20
MIRLET7A1HG	-1.45028	1.75e-28
ZPLD2P	-1.44951	2.35e-18
LINC02541	-1.44458	3.54e-29
LINC02761	-1.44259	1.49e-25
LINC01060	-1.43259	2.32e-21
LINC02891	-1.4315	4.5e-26
MIR7152	-1.43148	8.7e-23
LINC01415	-1.4314	2.16e-34
MIR31HG	-1.42681	5.65e-16
LINC01093	-1.41875	1.55e-14
LINC01422	-1.41781	1.65e-31
WDFY3-AS2	-1.41062	1.36e-63
LINC00920	-1.40335	7.94e-35
LINC01778	-1.40147	3.01e-23
LINC00641	-1.39927	1.08e-67
LINC02636	-1.39813	4.26e-19
ETV5-AS1	-1.39788	3.27e-20
LINC00960	-1.39148	4.41e-18
SPART-AS1	-1.38472	1.04e-32
LINC01055	-1.38258	8.97e-18
LINC00603	-1.38249	3.14e-17
MIR3671	-1.37267	7.95e-30
LINC02288	-1.36371	5.49e-33
MLIP-IT1	-1.36349	6.92e-15
DPYD-AS1	-1.36152	2.8e-18
HCG11	-1.35926	9.41e-42
LINC02623	-1.35793	1.37e-16
IGF2-AS	-1.35536	1.17e-15
UICLM	-1.35341	1.19e-14
LAMA4-AS1	-1.3509	1.71e-29
NFIA-AS2	-1.34973	6.48e-21
CYYR1-AS1	-1.34869	1.78e-16
LINC00632	-1.34677	6.88e-17
LINC02739	-1.34579	3.71e-25
LINC02356	-1.34396	1.4e-22
CYP1B1-AS1	-1.32703	7.5e-37
ST3GAL3-AS1	-1.32053	4.43e-17
PLS3-AS1	-1.31895	5.18e-12
MIR4524B	-1.31894	2.05e-32
TRIM31-AS1	-1.31781	1.69e-13
TBX2-AS1	-1.31383	1.06e-27
MIR646HG	-1.30952	4.3e-19
LINC02256	-1.30229	1.53e-36
SOCS2-AS1	-1.29775	5.87e-15
LINC02762	-1.29594	7.13e-35
LIFR-AS1	-1.29584	2.86e-38
GNAS-AS1	-1.29201	7.32e-18
PRKCQ-AS1	-1.28981	2.96e-15
PPP1R9A-AS1	-1.2882	9.67e-14
LINC02714	-1.2877	5.76e-11
RASGRF2-AS1	-1.28644	3.62e-24
LINC02798	-1.28583	1.23e-25
ZFPM2-AS1	-1.27387	1.75e-17
HS1BP3-IT1	-1.27028	2.26e-24
MIR22HG	-1.26794	4.08e-60
LINC02693	-1.26478	5.03e-38
LINC02388	-1.26427	1.23e-14
ZFHX4-AS1	-1.25903	1.52e-16
NR2F2-AS1	-1.25888	1.8e-32
ADIRF-AS1	-1.25755	5.64e-41
FRG1-DT	-1.25647	1.85e-31
HOXB-AS1	-1.2564	4.45e-23
ST3GAL6-AS1	-1.25325	2.52e-21
FAM230I	-1.25313	8.6e-10
LINC02169	-1.25286	2.34e-07
SENCR	-1.25139	2.87e-39
FAM66D	-1.24991	2.56e-21
MIRLET7D	-1.2482	2.39e-25
LINC00702	-1.24815	1.92e-23
RAMP2-AS1	-1.23989	2.24e-15
FAM181A-AS1	-1.23897	1.28e-14
ADAMTSL4-AS2	-1.23742	1.81e-24
LINC00689	-1.23716	2.02e-11
LRRK2-DT	-1.23503	8.24e-22
THRB-AS1	-1.23272	3.49e-34
PRKACB-DT	-1.2266	1.35e-23
TUSC8	-1.22532	2.07e-07
MIR374B	-1.22142	4.25e-16
SEMA6A-AS2	-1.21905	6.9e-19
LINC01624	-1.21873	8.34e-24
LINC01619	-1.21651	3.2e-19
LINC01671	-1.21567	4.71e-08
LINC02139	-1.2112	5.49e-24
WWC2-AS2	-1.21019	6.08e-27
TAT-AS1	-1.20745	2.79e-13
TARID	-1.20728	5.43e-12
LINC02550	-1.20419	2.96e-18
B4GALT1-AS1	-1.2022	3.35e-41
LINC02823	-1.19778	6.67e-17
CLMAT3	-1.19494	1.43e-19
LINC02569	-1.19345	3.35e-20
THRB-IT1	-1.19221	2.77e-13
LINC01118	-1.1907	1.99e-19
A2M-AS1	-1.17903	1.77e-53
LINC02554	-1.17674	5.78e-14
HHIP-AS1	-1.17572	7.89e-27
LY86-AS1	-1.17446	6.83e-17
LINC01358	-1.16761	3.68e-15
MRAP-AS1	-1.16432	1.61e-16
MIR135A1	-1.1546	2.97e-19
LINC01645	-1.15094	5.02e-11
LINC02594	-1.15075	3.31e-12
CLCA4-AS1	-1.148	3.52e-56
CDK6-AS1	-1.14669	4.36e-14
LINC00993	-1.14558	0.00506069
LINC02848	-1.1431	3.24e-15
LINC02189	-1.14297	5.61e-11
ZBED3-AS1	-1.13892	8.1e-49
ARHGAP5-AS1	-1.13742	2.11e-43
DSCAS	-1.13463	4.87e-18
C5orf67	-1.13463	5.49e-11
RPH3AL-AS1	-1.13422	1.99e-21
HOXD-AS2	-1.13297	1.08e-21
SNED1-AS1	-1.13181	6.62e-17
LINC02790	-1.13168	5.98e-19
MIR421	-1.13059	1.26e-14
FZD4-DT	-1.13049	5.17e-29
LINC00513	-1.1299	2.46e-11
ARHGAP28-AS1	-1.12943	3.25e-12
LINC01915	-1.12919	1.76e-15
LINC02432	-1.12813	2.07e-07
GATA6-AS1	-1.12646	4.45e-12
HLA-F-AS1	-1.12588	2.54e-36
LINC01990	-1.1248	1.78e-21
LINC01798	-1.12471	7.11e-16
HOXC-AS1	-1.12471	7.69e-23
LINC02352	-1.1229	3.98e-23
KCNQ1-AS1	-1.11979	5.11e-13
LINC00891	-1.11366	1.42e-17
LUCAT1	-1.10796	6.12e-11
ARHGEF7-IT1	-1.10695	5.74e-18
LINC01940	-1.10634	7.76e-13
LINC01659	-1.10398	4.5e-08
LINC00839	-1.10329	1.6e-09
RBMS3-AS2	-1.10218	6.17e-13
LINC02814	-1.09626	1.17e-11
LINC00574	-1.09424	1.11e-15
SPON1-AS1	-1.09209	2.19e-14
ZNF667-AS1	-1.09182	2.27e-16
PCAT5	-1.09133	1.36e-08
TPM1-AS	-1.08535	4.74e-17
LINC02018	-1.08298	5.64e-24
CFLAR-AS1	-1.08103	6.57e-21
DLGAP1-AS5	-1.08021	1.85e-05
LINC01482	-1.07815	1.14e-13
LIPE-AS1	-1.07611	4.26e-34
EFCAB13-DT	-1.07271	5.08e-23
EIF1B-AS1	-1.0697	1.35e-52
CEBPB-AS1	-1.06719	1.48e-40
LINC01600	-1.06571	3.25e-12
LINC01891	-1.0641	9.88e-11
LINC01876	-1.05865	6.52e-05
PURPL	-1.05629	8.69e-07
MIR573	-1.05403	4.21e-19
FGF12-AS3	-1.05379	6.42e-11
LINC00974	-1.05006	1.73e-11
LINC01901	-1.04534	6.54e-10
LINC02883	-1.04247	3.52e-18
TSPEAR-AS1	-1.03895	1.73e-10
FAM87A	-1.0379	2e-15
FAM66B	-1.03722	7.17e-16
ZNF503-AS1	-1.03626	2.76e-12
ZBTB44-DT	-1.03193	2.06e-33
ATP2B1-AS1	-1.02606	5.93e-41
FAM13A-AS1	-1.02429	1.24e-35
LINC01667	-1.02368	0.00077663
CEBPA-DT	-1.02339	2.62e-20
ZNF582-DT	-1.02226	5.13e-23
PTPRD-AS1	-1.01969	1.11e-11
INKA2-AS1	-1.01838	7.36e-13
COL4A2-AS2	-1.01806	5.72e-10
MIR378H	-1.01249	8.15e-12
LINC02198	-1.01174	4.26e-09
RERE-AS1	-1.01151	7.24e-18
MEIS1-AS2	-1.01039	4.59e-12
LINC02145	-1.00958	5.67e-12
CAHM	-1.00822	2.2e-19
LINC00472	-1.00376	4.86e-09
FAM87B	-1.00317	1.47e-28
KLRK1-AS1	-1.00178	1.72e-10
SEMA6A-AS1	-0.997921	4.12e-27
NPTN-IT1	-0.995781	1.64e-12
MIR223HG	-0.994399	8.99e-16
FAM238A	-0.993165	1.66e-11
LINC02058	-0.990102	8.34e-08
LINC02284	-0.985908	1.7e-15
LINC01594	-0.984562	1.78e-10
LINC02600	-0.984442	2.8e-07
IQCJ-SCHIP1-AS1	-0.983581	1.47e-12
LINC01801	-0.982375	1.59e-09
XIST	-0.979907	2.86e-06
MIR7856	-0.978934	1.15e-12
LINC01220	-0.976892	1.55e-18
DPH6-DT	-0.975891	6.7e-19
FOXCUT	-0.974881	0.000307508
LINC01119	-0.973639	6.45e-24
CPB2-AS1	-0.973622	7.22e-13
LINC01013	-0.971276	2.33e-13
TNS1-AS1	-0.970754	1.34e-14
TMEM256-PLSCR3	-0.969969	4.86e-18
XPC-AS1	-0.968509	1.91e-42
NDST1-AS1	-0.966898	4.84e-13
SNHG14	-0.965592	1.21e-17
LINC01562	-0.962931	2.11e-14
MYOSLID	-0.959196	2.79e-17
MIR186	-0.959134	5.31e-11
PFKP-DT	-0.957706	6.34e-11
LINC00479	-0.956392	3.8e-08
LINC01252	-0.95504	1.37e-17
TMEM72-AS1	-0.953215	8.55e-14
AKT3-IT1	-0.951513	2.52e-10
LINC01768	-0.951441	3.77e-05
LINC02584	-0.950628	1.76e-10
CA3-AS1	-0.950096	7.42e-11
FAM27C	-0.949985	1.18e-10
ST3GAL5-AS1	-0.946904	2.8e-15
LINC02454	-0.946564	6.94e-09
ZRANB2-AS1	-0.942989	7.43e-16
LINC01451	-0.939874	9.07e-12
LINC00667	-0.932011	3.23e-41
GDF5-AS1	-0.930983	6.92e-10
LINC02328	-0.930433	5e-17
VIPR1-AS1	-0.929566	8.93e-13
DOCK8-AS1	-0.928281	1.89e-14
LINC01114	-0.926908	4.27e-06
PPP1R12A-AS1	-0.924925	7.51e-33
GLIS2-AS1	-0.924032	1.51e-13
NALCN-AS1	-0.920361	3.47e-06
DIRC3	-0.919599	1.98e-16
LINC01736	-0.919016	1.79e-07
LPP-AS2	-0.918735	1.62e-40
LINC02447	-0.918513	2.6e-18
COL25A1-DT	-0.914859	1.64e-11
MIR324	-0.913514	1.17e-10
LINC01750	-0.91231	6.81e-07
LINC02249	-0.909865	4.54e-11
ISM1-AS1	-0.905994	2.51e-10
DENND6A-AS1	-0.905118	1.2e-12
LINC02101	-0.903267	5.04e-08
SYN3-AS1	-0.90131	0.000132255
ODC1-DT	-0.900706	2.67e-22
CNN3-DT	-0.897672	7.31e-19
HCP5B	-0.896582	2.41e-08
LINC02004	-0.892222	2.26e-07
PDE11A-AS1	-0.889062	9.1e-14
LINC02649	-0.886251	1.34e-14
LINC00222	-0.885932	1.47e-10
MROH7-TTC4	-0.885927	2.83e-09
LINC01852	-0.885453	2.72e-26
KIAA1671-AS1	-0.883925	4.06e-17
WDR87BP	-0.88253	1.22e-06
FAM218A	-0.881917	1.49e-10
PACERR	-0.87935	2.8e-08
MYHAS	-0.876912	2.63e-10
LINC00888	-0.876861	2.06e-19
LINC02575	-0.876596	1.25e-07
LINC01018	-0.876486	1.23e-05
LINC01807	-0.875292	0.000106023
C21orf62-AS1	-0.873749	2.72e-30
MIR9-1HG	-0.873358	4.58e-08
UVRAG-DT	-0.872109	3.69e-12
LINC02872	-0.865979	3.01e-07
LINC02268	-0.863919	4.86e-08
CPEB1-AS1	-0.862554	2.79e-09
RERG-IT1	-0.862398	8.52e-06
LINC02765	-0.86239	2.77e-06
TBX5-AS1	-0.862302	6.39e-11
OR2A1-AS1	-0.862231	2.72e-19
BEAN1-AS1	-0.860608	3.57e-12
MYCBP2-AS1	-0.857323	5.89e-16
LINC01960	-0.84988	1.09e-11
LINC01122	-0.849262	1.73e-06
NEXN-AS1	-0.848939	3.7e-17
KIF25-AS1	-0.846845	0.000298856
NR2F1-AS1	-0.843775	1.32e-14
PRRT3-AS1	-0.843635	1.07e-11
LINC02427	-0.842224	5.41e-10
ZNF470-DT	-0.838802	1.76e-20
ST7-AS1	-0.83763	9.14e-22
PAX8-AS1	-0.836789	1.01e-05
SFTPD-AS1	-0.83189	9.06e-09
TEX41	-0.828182	4.14e-16
PKIA-AS1	-0.827602	3.24e-06
LINC02860	-0.824069	9.78e-10
MIR4458HG	-0.822068	9.29e-09
LINC01285	-0.819779	6.01e-09
TRAF3IP2-AS1	-0.819387	1.43e-44
LINC01936	-0.817042	9.05e-15
EPB41L4A-AS1	-0.815072	5.04e-27
HAS2-AS1	-0.813977	7.02e-09
PRO1804	-0.813219	1.67e-10
CT75	-0.813137	3.14e-05
DNMBP-AS1	-0.812137	1.93e-06
WWTR1-IT1	-0.811795	9.25e-09
LINC01836	-0.811603	9.35e-06
PWAR1	-0.811402	8.34e-08
LINC00398	-0.809945	1.86e-08
LINC01443	-0.807834	0.000579883
LINC00028	-0.807673	4.39e-07
CT66	-0.805954	9.12e-09
MIR590	-0.801769	1.7e-10
LINC00184	-0.796178	2.39e-07
BNC2-AS1	-0.796002	1.14e-08
STXBP5-AS1	-0.794349	1.22e-21
SLC25A30-AS1	-0.793658	1.44e-10
LINC00562	-0.78919	5.11e-15
LINC02207	-0.786637	1.89e-07
MIR125B2	-0.786402	1.04e-11
CAMTA1-AS1	-0.784839	1.38e-06
TRIM52-AS1	-0.78446	8.35e-30
LINC00857	-0.784223	1.2e-07
WDR5B-DT	-0.783826	6.16e-38
FGF14-IT1	-0.783357	3.44e-07
ZNF710-AS1	-0.782485	1.46e-18
HCG4B	-0.78222	3.46e-11
PROSER2-AS1	-0.780405	2.39e-07
KLF7-IT1	-0.780314	7.42e-08
LINC01142	-0.779984	1.01e-06
LHFPL3-AS2	-0.775942	4.02e-06
KIZ-AS1	-0.775564	8.52e-12
CERNA1	-0.775117	5.95e-18
CACNA1G-AS1	-0.774792	2.22e-07
SLC25A21-AS1	-0.774683	3e-12
ZIM2-AS1	-0.774123	0.000193917
NBAT1	-0.773469	6.51e-08
MIR30C2	-0.770688	2.7e-05
LINC00654	-0.764457	1.48e-09
ITGA9-AS1	-0.762061	1.56e-23
ZNF436-AS1	-0.761962	6.5e-39
LINC02768	-0.759796	1.08e-07
FAM66A	-0.759421	1.07e-05
MGC27382	-0.759232	5.13e-06
PAN3-AS1	-0.758288	1.28e-29
PAXIP1-AS2	-0.757953	7.98e-24
LINC00882	-0.756955	2.43e-15
BET1-AS1	-0.755988	1.52e-21
TM4SF1-AS1	-0.753235	7.56e-06
LIMS1-AS1	-0.74981	1.26e-08
TMEM30A-DT	-0.749558	1.25e-24
LINC01597	-0.748139	1.72e-05
MIR3659HG	-0.743886	2.96e-06
ARNILA	-0.742356	1.07e-10
HMGN3-AS1	-0.741056	1e-21
LINC02204	-0.741009	5.68e-09
L3MBTL2-AS1	-0.738927	2.98e-28
MIR3682	-0.738185	1.55e-11
VIM-AS1	-0.738066	3.37e-06
BAALC-AS2	-0.735087	1.86e-06
MAST4-AS1	-0.732921	5.72e-10
ATP1B3-AS1	-0.73266	1.19e-08
FLJ42969	-0.732346	0.000195426
PCCA-AS1	-0.731518	3.08e-06
LINC02275	-0.730133	0.000201841
PSMD6-AS2	-0.728747	3.02e-13
TMEM242-DT	-0.727483	2.9e-15
LINC01397	-0.723003	7.36e-07
LINC01963	-0.72169	1.84e-16
FSIP2-AS1	-0.719984	4.47e-08
LINC02696	-0.719008	2.08e-05
MRPS9-AS2	-0.718706	3.08e-06
PIK3CD-AS2	-0.718308	2.52e-07
MANCR	-0.717877	0.000140347
CALML3-AS1	-0.716638	2.96e-06
MIR583HG	-0.715778	2.81e-06
MKX-AS1	-0.715772	0.00312395
LANCL1-AS1	-0.715685	4.59e-12
RASSF8-AS1	-0.714486	1.9e-13
LINC01506	-0.712587	1.15e-06
LINC00886	-0.712196	1.57e-08
LINC00612	-0.709649	2.6e-09
MIR616	-0.708993	5.12e-08
LINC02044	-0.706577	3.73e-08
CD81-AS1	-0.706124	9.78e-12
BTG3-AS1	-0.704399	2.29e-08
ZBTB20-AS4	-0.70328	1.34e-06
LDLRAD4-AS1	-0.702161	0.000867705
SH3BP5-AS1	-0.701456	4.24e-26
MIR29B2CHG	-0.70067	1.86e-05
LINC02802	-0.699649	2.59e-11
DSG2-AS1	-0.698684	7.07e-11
LINC00327	-0.698049	5.53e-09
MIR5685	-0.696569	1.28e-05
EPCAM-DT	-0.69647	6.52e-07
LINC00303	-0.696451	0.000110203
LINC02718	-0.694715	5.74e-07
CPNE8-AS1	-0.693736	1.48e-06
FAM222A-AS1	-0.693448	5.47e-06
MIR193BHG	-0.690884	3.2e-11
RBM26-AS1	-0.689531	9.3e-20
FTX	-0.687171	2.4e-16
HCG9	-0.684664	4.59e-07
GAS6-DT	-0.684595	4.08e-10
B3GALT5-AS1	-0.68446	0.0052312
LINC01783	-0.683433	0.000327311
ECI2-DT	-0.683273	4.75e-11
TAGAP-AS1	-0.681955	6.53e-24
ACVR2B-AS1	-0.681882	2.56e-15
LINC02453	-0.679471	1.29e-12
FAM53B-AS1	-0.679078	8.31e-06
LINC02175	-0.678718	1.32e-09
KIRREL1-IT1	-0.677019	6.89e-07
LINC01090	-0.673604	3.44e-06
SPECC1-DT	-0.669337	8.64e-06
LINC00921	-0.6693	2.02e-26
LINC02033	-0.668772	8.32e-08
LINC02656	-0.668693	3.24e-07
LINC02235	-0.666062	1.5e-06
TSPEAR-AS2	-0.664657	5.31e-05
SNCA-AS1	-0.664493	3.52e-11
LINC00526	-0.664	1.48e-16
RHOQ-AS1	-0.663422	4.41e-08
MIA-RAB4B	-0.65884	0.00204622
INTS6L-AS1	-0.658751	2.75e-06
LINC00996	-0.658485	4.12e-05
KRT7-AS	-0.657594	0.000362131
LINC00582	-0.657193	0.000319332
LINC00635	-0.656561	7.01e-08
TTN-AS1	-0.656405	6.82e-13
LINC00323	-0.655626	2.85e-05
MIR302CHG	-0.654768	6.91e-10
PKN2-AS1	-0.654403	2.29e-07
FAM66C	-0.652501	4.73e-13
FSIP2-AS2	-0.651034	3.89e-05
SLC16A1-AS1	-0.648426	3.19e-10
LINC01276	-0.648329	0.000587929
HCG21	-0.648328	2.34e-06
LINC02469	-0.645066	9.01e-08
PPM1K-DT	-0.643958	0.000319396
MAMDC2-AS1	-0.643422	3.64e-12
MAGI1-IT1	-0.643343	4.14e-07
RB1-DT	-0.643001	1.74e-10
LINC01629	-0.642646	0.00111661
SMIM2-AS1	-0.642025	1.25e-06
LINC02266	-0.640235	0.000652546
ACOXL-AS1	-0.639288	2.48e-09
LINC00964	-0.638885	0.00264359
HOXB-AS2	-0.638411	0.00332047
CCDC18-AS1	-0.636327	1.21e-18
LINC02211	-0.633183	0.000151865
MIR17HG	-0.63311	1.01e-08
FAM78B-AS1	-0.630698	1.48e-06
PICART1	-0.630653	2.41e-06
LINC01882	-0.630603	0.00212746
LINC01315	-0.628514	2.77e-05
LINC01858	-0.625512	1.42e-05
CXXC4-AS1	-0.624764	0.000177549
LINC02763	-0.622761	1.5e-05
LINC02306	-0.622403	0.0276939
LINC02274	-0.621185	1.46e-05
ARHGEF18-AS1	-0.620976	1.2e-08
MIR641	-0.620381	1.26e-05
MIRLET7BHG	-0.619803	2.22e-07
MIR4450	-0.619782	2.1e-09
PITPNM2-AS1	-0.619281	9.31e-05
PLCG1-AS1	-0.618927	2.65e-11
BCYRN1	-0.617453	1.92e-06
LINC00332	-0.617326	5.1e-10
RUNX3-AS1	-0.615458	9.55e-05
PLBD1-AS1	-0.613944	5.57e-06
DLEU2L	-0.613512	3.45e-07
MEIS1-AS3	-0.613315	3.7e-05
LINC02609	-0.608272	1.69e-07
PPFIA2-AS1	-0.607097	0.000206809
SNHG5	-0.606744	2.95e-08
HCG14	-0.604401	2.83e-06
ZNF426-DT	-0.599493	3.21e-08
LINC00458	-0.593833	0.00495308
GDNF-AS1	-0.592623	0.000859404
DLX6-AS1	-0.591689	0.00677463
LINC01871	-0.59078	0.000408291
CISTR	-0.589995	2.7e-07
ARHGEF35-AS1	-0.588786	2.09e-07
PRR29-AS1	-0.587023	8.49e-06
SLIT3-AS2	-0.585426	0.00727141
APOA1-AS	-0.584416	1.96e-05
LINC02773	-0.583854	1.39e-05
ARHGAP26-AS1	-0.582964	0.00212746
LINC01301	-0.581594	7.23e-08
SH3RF3-AS1	-0.580897	2.44e-07
LINC02595	-0.580685	0.0011301
EGOT	-0.580497	0.00335243
SSBP3-AS1	-0.579916	5.62e-11
LINC02362	-0.577462	0.00159212
MIR1285-1	-0.577054	9.39e-06
ITGB8-AS1	-0.57681	4.24e-05
LINC02754	-0.576258	0.000792149
LINC02251	-0.574932	0.0036387
LRRC3-DT	-0.574763	0.00027371
LINC00601	-0.574398	0.00011906
LINC02700	-0.574086	3.29e-05
LINC01395	-0.572902	0.00221214
MANEA-DT	-0.57272	9.58e-10
FLJ42393	-0.572172	0.0036848
SETBP1-DT	-0.570353	2.73e-06
NAV2-AS2	-0.56938	0.000150364
RBM5-AS1	-0.568428	6.66e-06
ZNF22-AS1	-0.565322	2.54e-12
LINC00663	-0.564556	6.55e-16
LINC01515	-0.563769	4.46e-05
SEPTIN7-DT	-0.562735	2.77e-15
BDNF-AS	-0.560811	5.01e-11
GSN-AS1	-0.560282	1.15e-07
SCARNA9	-0.560254	5.02e-06
FAM85B	-0.55926	0.000181297
EDIL3-DT	-0.559005	0.000234147
SNAP25-AS1	-0.558149	0.000830052
FAM182A	-0.557744	0.00056909
LINC01504	-0.557709	1.4e-06
KANSL1L-AS1	-0.556521	4.51e-10
PPM1F-AS1	-0.556414	2.68e-22
MYADM-AS1	-0.554246	7.79e-06
LINC00621	-0.553629	0.00376516
LINC-PINT	-0.552232	1.77e-14
LINC01948	-0.551254	0.000248607
LINC02177	-0.550938	0.00189948
ITPKB-IT1	-0.549844	0.000382546
PPP3CB-AS1	-0.54374	4.86e-23
RAD51-AS1	-0.541765	8.21e-16
STEAP2-AS1	-0.541495	0.00127265
LOH12CR2	-0.541413	2.81e-12
LINC02701	-0.540905	0.00527508
ADAMTSL4-AS1	-0.540583	1.49e-07
LINC02522	-0.54033	0.0118153
PAQR9-AS1	-0.539428	9.11e-06
ZNF497-AS1	-0.537187	2.81e-08
ZNF197-AS1	-0.536676	2.09e-07
LINC01914	-0.535885	0.000444231
ID2-AS1	-0.535508	2.09e-07
LINC01361	-0.533543	0.00212746
RNF216-IT1	-0.53354	0.000162485
LINC01139	-0.533059	0.0524641
LINC00571	-0.532528	3.05e-05
GPR199P	-0.532414	1.54e-13
LINC02384	-0.5323	0.00015436
LINC00622	-0.531923	1.15e-06
LINC01135	-0.530648	1.42e-05
CASC11	-0.52744	0.000421562
CKMT2-AS1	-0.524995	8.15e-23
LINC01695	-0.524764	0.0110254
MGC16275	-0.524358	1.45e-07
ZNF30-AS1	-0.522872	0.000133024
CCAT2	-0.52254	0.000814945
SP2-DT	-0.522181	1.58e-11
LINC00393	-0.520805	0.0669068
LINC00649	-0.519033	0.00119003
KANSL1-AS1	-0.516244	4.73e-06
SRI-AS1	-0.516042	0.000247306
FGF12-AS2	-0.515824	0.00189411
LINC01634	-0.515221	0.0258658
LINC02102	-0.514383	2.94e-05
C1QTNF7-AS1	-0.51432	0.000956605
NADK2-AS1	-0.513233	0.000757337
LINC01126	-0.512621	2.69e-08
SUGT1P4-STRA6LP-CCDC180	-0.509322	5.77e-06
TCF7L1-IT1	-0.50911	0.00145285
LINC02648	-0.508424	0.000864952
LINC00342	-0.508097	1.52e-09
CHRM3-AS2	-0.507595	0.00771425
LINC01106	-0.50442	8.82e-06
SPIN4-AS1	-0.504173	0.000447047
LINC01918	-0.503886	0.00280005
SNHG18	-0.503874	0.000232611
LINC00570	-0.503623	0.000709145
AGBL5-IT1	-0.502555	6.62e-10
LINC00519	-0.501584	5.31e-05
CCDC140	-0.500859	0.00295562
LINC00899	-0.496126	7.14e-09
IL6R-AS1	-0.493866	1.69e-06
MIR378A	-0.489393	0.000293817
TMEM26-AS1	-0.488103	0.011662
LINC02367	-0.487829	0.000155358
LINC00994	-0.484519	0.000717612
FAM27E3	-0.483724	0.001294
MIR548AA2	-0.482612	0.0016175
LINC00862	-0.48129	0.00790321
LINC02035	-0.481093	8.46e-14
ENO1-AS1	-0.478056	1.39e-05
LINC02610	-0.477328	0.00222133
LINC01483	-0.477047	0.000458984
KDSR-DT	-0.477008	1.73e-07
LINC01436	-0.475488	0.0331136
MIR659	-0.474305	0.000134584
NIFK-AS1	-0.473522	1.37e-23
MMADHC-DT	-0.469628	3.03e-07
WASF3-AS1	-0.469072	7.16e-05
SBNO1-AS1	-0.468818	3.19e-07
GABPB1-AS1	-0.467225	1.49e-07
LINC00159	-0.465587	0.000563986
SGMS1-AS1	-0.465051	7.67e-09
LINC01287	-0.464494	0.0325486
RAB11B-AS1	-0.464131	1.73e-09
LINC01376	-0.463499	6.49e-09
MIR4733HG	-0.463244	3.73e-07
SPAG16-DT	-0.462896	0.00751425
CCL3-AS1	-0.462646	0.0126437
LINC02060	-0.462642	0.00137206
N4BP2L2-IT2	-0.460296	1.19e-09
LINC00304	-0.459986	0.00631847
LINC02371	-0.459404	0.00065358
LINC00242	-0.458559	5.26e-06
GLIDR	-0.456826	1.01e-09
ITPR1-DT	-0.455486	6.23e-06
LINC01393	-0.455088	0.000950899
ARHGAP42-AS1	-0.45403	0.00326066
MAN2A1-DT	-0.452778	2.64e-05
LINC02338	-0.449773	2.16e-06
SPRY4-AS1	-0.449099	0.000286494
MIR4645	-0.44892	0.00874448
LINC01679	-0.448249	0.00100249
LINC02421	-0.446551	0.00115549
LNCSRLR	-0.445358	0.00471245
FLJ20021	-0.444901	1.94e-05
ZNF503-AS2	-0.443988	0.00339591
PRKAG2-AS1	-0.442982	0.000147465
SAP30-DT	-0.442333	7.88e-09
FAM106A	-0.441028	0.0995041
FOXN3-AS1	-0.437148	8.66e-06
LINC02487	-0.436298	0.0659979
KIRREL3-AS1	-0.43583	0.131858
SNHG29	-0.434983	3.69e-07
MIR548AR	-0.43405	0.0012315
LINC02605	-0.433454	0.0145747
KCNMA1-AS1	-0.432981	0.0194949
DCXR-DT	-0.432719	0.000995467
LINC01865	-0.432659	0.0045215
MIR26A2	-0.432126	0.000931539
MIR3936	-0.431428	0.000108345
MIR4701	-0.430608	0.00227856
IRX4-AS1	-0.426944	0.0821973
LINC02664	-0.426184	0.0016175
ADGRL1-AS1	-0.425773	1.32e-13
C16orf95-DT	-0.424905	0.000748499
LINC01187	-0.424419	0.00198139
LNC-LBCS	-0.424218	0.02606
PSMG3-AS1	-0.42398	2.02e-06
MSC-AS1	-0.423377	0.00020653
LINC02115	-0.421372	0.0441692
LINC02019	-0.41779	4.41e-07
MIR4999	-0.416182	0.000180443
FLJ38576	-0.415996	0.000180828
SP2-AS1	-0.415652	6.43e-08
LINC01099	-0.414791	0.00208198
LINC02381	-0.413532	6.85e-05
SDCBP2-AS1	-0.412042	2.82e-10
TAPT1-AS1	-0.41201	3.74e-06
EIF3J-DT	-0.411044	1.76e-10
SEMA3F-AS1	-0.410039	8.57e-09
RAP2C-AS1	-0.410024	7.09e-07
HCG4	-0.409705	0.0173293
LINC01772	-0.409453	3.59e-09
SERTAD4-AS1	-0.40906	6.39e-05
CLLU1	-0.408955	0.0183517
SNRK-AS1	-0.408267	0.00124685
KLHL7-DT	-0.405199	0.00545601
LINC01128	-0.404573	1.85e-10
NPHP3-ACAD11	-0.404145	0.0018058
NCRNA00250	-0.403027	0.00555467
IRF1-AS1	-0.402273	3.95e-07
RPL34-DT	-0.401957	0.000192832
LINC02065	-0.40107	0.0340489
LINC01145	-0.399384	0.00536276
DUBR	-0.398096	0.000106565
C2CD4D-AS1	-0.395035	0.000221375
FAM95B1	-0.394385	0.0088765
CT70	-0.394306	0.00500307
LINC01095	-0.393656	0.00820073
GAS6-AS1	-0.3916	0.00215058
UQCRFS1-DT	-0.390714	0.000368929
DOCK9-DT	-0.388446	1.85e-05
NOP53-AS1	-0.387865	0.000413137
TMEM9B-AS1	-0.386904	0.000134667
MIR320D1	-0.386188	0.000684671
LINC01752	-0.385383	0.0128465
EXTL3-AS1	-0.385254	0.000676419
CRPPA-AS1	-0.384228	0.00931154
SOX21-AS1	-0.383672	0.0371914
PHKA2-AS1	-0.383477	4.7e-05
GPR176-DT	-0.38122	0.00610996
MAP3K5-AS1	-0.380852	0.00558845
BANCR	-0.380547	0.0552949
LINC00880	-0.38048	0.017019
HDAC4-AS1	-0.379118	0.00119678
WEE2-AS1	-0.377877	1.11e-05
WASL-DT	-0.376318	8.65e-09
LINC00852	-0.376247	9.95e-08
PRKAR2B-AS1	-0.373004	0.0167677
TP73-AS1	-0.373001	8.28e-09
LINC02812	-0.372972	0.0303499
DLGAP4-AS1	-0.372726	1.72e-05
LGALSL-DT	-0.372256	0.00293212
PRICKLE2-AS3	-0.371841	0.0205904
LINC01374	-0.370935	0.00736068
LINC01431	-0.370597	0.00022287
MKNK1-AS1	-0.370534	0.000898391
AKAP1-DT	-0.369487	8.29e-05
MIR4671	-0.369119	0.00125465
IRF2-DT	-0.365677	2.75e-08
LINC01010	-0.364003	0.0387895
LINC00997	-0.360878	3.61e-05
CARMAL	-0.36069	0.0352019
ZMIZ1-AS1	-0.360039	7.57e-05
HDHD5-AS1	-0.35963	0.000540557
MIATNB	-0.359497	5.55e-07
ZSCAN16-AS1	-0.35887	3.64e-05
LINC01635	-0.357561	0.0129285
SMAD5-AS1	-0.357107	0.00496375
LINC01931	-0.35685	0.00472983
ALKBH3-AS1	-0.356377	0.000425479
ST7-OT4	-0.356249	0.00751425
LINC01277	-0.355737	0.00308214
TNFRSF10A-AS1	-0.355533	0.000147808
LINC00310	-0.355001	0.00206031
PEF1-AS1	-0.354414	0.00116229
LINC02832	-0.353861	0.0187235
MYCBP2-AS2	-0.352456	0.0135544
ZKSCAN7-AS1	-0.352044	0.000507411
KIAA2012-AS1	-0.350364	0.0390454
LINC02615	-0.350284	8.46e-05
PAXBP1-AS1	-0.348438	3.01e-06
LINC01544	-0.346673	0.0131273
MIR378J	-0.343933	0.00697356
ZNF45-AS1	-0.343927	0.0193345
ZBTB40-IT1	-0.343131	0.012241
LINC01780	-0.34277	0.00687958
HECW2-AS1	-0.342441	0.0148796
CT69	-0.341904	0.0193817
RASAL2-AS1	-0.341877	1.07e-06
LRRC2-AS1	-0.341798	0.0208128
ARHGAP31-AS1	-0.341641	0.0176835
LINC00668	-0.340931	0.272047
LINC01859	-0.340479	0.000170785
DDX19A-DT	-0.339294	0.000137028
KCNQ1DN	-0.339087	0.00330802
THBS4-AS1	-0.337445	0.0205137
LINC01910	-0.333154	0.133301
H2AZ1-DT	-0.333032	0.0201927
EMC1-AS1	-0.332736	0.000142471
GRM3-AS1	-0.329364	0.0529171
VPS13B-DT	-0.32867	0.000227469
RNF213-AS1	-0.328247	0.00123025
ATP1A1-AS1	-0.326467	1.62e-06
WAKMAR2	-0.32577	0.000273673
FAM30A	-0.32208	0.183037
SNHG28	-0.321951	0.000322355
MIR3616	-0.318258	0.0097257
LINC00470	-0.317085	0.183696
MIR6512	-0.316593	0.00600882
ERI3-IT1	-0.316218	0.0351632
PRKAR1B-AS2	-0.316011	0.0285616
CADM2-AS1	-0.314834	0.0325478
LINC00942	-0.314146	0.0285616
ALOX12-AS1	-0.314137	4.51e-10
BACE1-AS	-0.313899	2.86e-07
SPTBN1-AS1	-0.312554	0.00840515
MIR4786	-0.310798	0.018575
FAM193B-DT	-0.309759	0.00353599
RUFY1-AS1	-0.309396	0.00130909
DNAJC27-AS1	-0.308995	9.63e-05
CLSTN2-AS1	-0.307631	0.0523543
VPS39-DT	-0.307547	0.0285616
CNNM3-DT	-0.306691	0.000547535
MALINC1	-0.305538	3.86e-05
SCAT8	-0.304987	0.143861
LINC00907	-0.304978	0.0201766
NQO1-DT	-0.302157	0.0591677
HIPK1-AS1	-0.301956	0.0022105
GRPEL2-AS1	-0.298696	0.0222638
NINJ2-AS1	-0.298467	0.000209296
EGILA	-0.296722	0.0387363
ELN-AS1	-0.296385	0.128511
LINC01356	-0.295967	0.059585
DIS3L-AS1	-0.295581	0.0382337
C10orf55	-0.293832	0.0126434
ZNF346-IT1	-0.293449	0.0049071
SBF2-AS1	-0.291908	6.14e-05
IFT74-AS1	-0.291899	0.0406217
LINC02618	-0.291583	0.0643883
ALG13-AS1	-0.291059	0.0385231
COL5A1-AS1	-0.290246	0.0304182
ENTPD3-AS1	-0.289858	8.64e-05
NFE4	-0.289809	0.29817
LNCTAM34A	-0.288583	0.00240257
LINC01767	-0.286945	0.102217
FLJ46284	-0.285536	0.0126434
SGSM3-AS1	-0.28542	0.0518989
OSGEPL1-AS1	-0.285053	0.000339782
LINC01511	-0.284431	0.243193
MIR548L	-0.283551	0.0135384
MIR4312	-0.283411	0.054212
ILF3-DT	-0.283022	0.000192832
GS1-594A7.3	-0.282738	0.257511
LINC00106	-0.282124	0.0185524
LNCARSR	-0.281973	0.0327816
MGC32805	-0.281374	0.205748
PSMD7-DT	-0.280554	0.0404624
LINC01956	-0.279884	0.379507
LINC01231	-0.278922	0.0185669
MIR4740	-0.278534	0.0765939
MIR320E	-0.274918	0.014551
LINC01449	-0.274212	0.0648478
MIR181A2HG	-0.273991	0.0385249
MIR3945HG	-0.273611	0.0968126
ATP6V0E2-AS1	-0.273356	0.00136135
HHATL-AS1	-0.272984	0.0996052
POC1B-AS1	-0.272679	0.000288767
LINC01479	-0.272005	0.0583279
LY6E-DT	-0.271714	0.0670549
DOCK4-AS1	-0.270776	0.0893623
CCDC13-AS1	-0.269474	0.0178904
PABPC5-AS1	-0.269389	0.0562954
SNHG8	-0.268254	0.00279525
PRECSIT	-0.268225	0.0451857
FAM215B	-0.266845	0.0532281
LINC02428	-0.266306	0.205748
LINC02298	-0.26619	0.0483019
TMEM78	-0.266084	0.0656364
ZNF454-DT	-0.264316	0.0791628
CYP51A1-AS1	-0.264161	0.00438037
LINC00892	-0.263891	0.13
LINC01907	-0.26247	0.0334517
LINC02313	-0.261635	0.0877014
LIMD1-AS1	-0.261399	0.0152369
CLIP1-AS1	-0.260717	0.0889765
DENND5B-AS1	-0.259791	0.0648393
NPSR1-AS1	-0.259287	0.166216
HCG27	-0.258799	0.0064599
COL18A1-AS1	-0.256925	0.0886135
ZFP28-DT	-0.256505	0.0489037
LINC02861	-0.256297	0.0222949
CHODL-AS1	-0.255398	0.108254
HAR1A	-0.254909	0.20152
MED14OS	-0.254092	0.00125465
MIR2052HG	-0.252193	0.368425
LINC01698	-0.251553	0.164037
LMO7-AS1	-0.251405	0.0911938
TCERG1L-AS1	-0.250107	0.189775
LINC00967	-0.250044	0.0446722
SPECC1L-ADORA2A	-0.248291	0.0554349
UGDH-AS1	-0.248077	0.000609799
MIR339	-0.247495	0.0735768
MFF-DT	-0.246845	0.000128114
MIF-AS1	-0.246506	0.0375535
MPC1-DT	-0.246475	0.0382518
LINC00311	-0.245605	0.130786
BCAR3-AS1	-0.245086	0.0552949
LINC02334	-0.244558	0.110486
GLYCTK-AS1	-0.244464	0.0834356
PPIC-AS1	-0.242977	0.0613194
KBTBD11-OT1	-0.24244	0.180066
P2RX5-TAX1BP3	-0.242167	0.000861094
EFCAB14-AS1	-0.24178	0.0800994
UFL1-AS1	-0.240932	0.121836
MCPH1-AS1	-0.237715	0.00549154
RMDN2-AS1	-0.237683	0.115198
NARF-IT1	-0.23747	0.0291365
TH2LCRR	-0.237427	0.0419156
LINC01034	-0.237175	0.00302878
LINC01765	-0.236889	0.155028
SEC62-AS1	-0.236823	0.0845187
CARD8-AS1	-0.236651	0.0020889
LINC02526	-0.236052	0.135412
SLC8A1-AS1	-0.235723	0.145793
LINC01748	-0.233962	0.316183
MAP2K5-DT	-0.233468	0.00348481
LINC02331	-0.230793	0.232872
MIR4768	-0.230311	0.218316
LINC01473	-0.229515	0.00370423
MPRIP-AS1	-0.229303	0.123727
OIP5-AS1	-0.229244	0.000909525
LINC02731	-0.229079	0.192955
CARNMT1-AS1	-0.228093	0.0871026
LINC02043	-0.227184	0.200491
MIR3936HG	-0.22703	0.0169915
RPP38-DT	-0.226946	0.0236757
MIR548AN	-0.22567	0.0341038
LINC01684	-0.225154	0.0665097
LINC00683	-0.224733	0.339482
CACNA1C-AS1	-0.223679	0.106385
DHDDS-AS1	-0.22351	0.031753
PITRM1-AS1	-0.222995	0.00976818
MIR106B	-0.221442	0.0968185
USP46-DT	-0.221397	0.00195243
EDRF1-AS1	-0.220375	0.070007
TIMM23B-AGAP6	-0.220315	0.0552949
LINC02398	-0.217497	0.177566
ARHGAP44-AS1	-0.216818	0.140898
SCOC-AS1	-0.216386	0.00876445
MIR3151	-0.216078	0.0513956
CDC37L1-DT	-0.215926	0.0192164
MIR3138	-0.215797	0.0913754
ZNF460-AS1	-0.215228	0.00805228
LINC00656	-0.214485	0.0683933
FLJ40194	-0.21417	0.1538
TMEM51-AS1	-0.213877	0.0432806
LINC01543	-0.210036	0.10174
EWSAT1	-0.209594	0.351451
PINK1-AS	-0.209395	0.00122485
FMR1-IT1	-0.207678	0.0678078
P4HA2-AS1	-0.207662	0.144534
PDCD6IP-DT	-0.206177	0.0033483
CACNA1C-AS2	-0.205667	0.1861
MAP4K3-DT	-0.205091	0.00387884
STK24-AS1	-0.203965	0.032136
MIR103A2	-0.203764	0.0525552
TTC39C-AS1	-0.202896	0.149634
LINC01805	-0.201891	0.239268
SH3PXD2A-AS1	-0.199183	0.243193
TMEM202-AS1	-0.199179	0.00165362
LINC00623	-0.198845	0.135104
DNAJA2-DT	-0.198678	0.0974348
LINC01124	-0.198495	0.432077
RDH10-AS1	-0.198342	0.26429
HEXA-AS1	-0.198205	0.130662
TGFB2-AS1	-0.196757	0.335176
LINC00294	-0.196106	0.00454478
ECE1-AS1	-0.193604	0.0578456
SHROOM3-AS1	-0.193604	0.237177
ZFPM1-AS1	-0.193493	0.15374
ANKH-DT	-0.192936	0.189775
EIF1AX-AS1	-0.192889	0.202209
CCNY-AS1	-0.192428	0.0212334
LIF-AS2	-0.191581	0.249802
TSNAX-DISC1	-0.191291	0.174828
TTC21B-AS1	-0.191149	0.20923
INE1	-0.190947	0.0101277
LINC01840	-0.190343	0.361975
LINC02749	-0.18824	0.258916
SNHG22	-0.188209	0.0680234
LINC02261	-0.184899	0.27455
RTCA-AS1	-0.184646	0.0185286
LINC00189	-0.184328	0.279232
KTN1-AS1	-0.182225	0.0328979
MIR3128	-0.181986	0.0436731
SVIL-AS1	-0.181396	0.00266114
AGK-DT	-0.181249	0.207486
LINC02210	-0.180058	0.0113767
GMDS-DT	-0.179925	0.00222133
MORF4L2-AS1	-0.179779	0.0513956
MUC20-OT1	-0.179765	0.0163026
LINC00865	-0.176439	0.271854
LINC00525	-0.176322	0.299972
STX18-AS1	-0.174043	0.00641007
LINC00482	-0.173988	0.345477
ZNF232-AS1	-0.173447	0.0688961
LINC01364	-0.171586	0.180568
THAP7-AS1	-0.170375	0.0932017
PCA3	-0.170375	0.175233
ARF4-AS1	-0.169456	0.0875513
CCNT2-AS1	-0.167901	0.0155818
LRRC8D-DT	-0.16696	0.218545
LINC00941	-0.165139	0.208988
LINC02519	-0.16499	0.304932
LINC01169	-0.164653	0.273293
LYST-AS1	-0.163451	0.273594
LCMT1-AS1	-0.162937	0.127667
TCEAL3-AS1	-0.162052	0.265693
CASC15	-0.161222	0.153244
MIR3149	-0.160212	0.277739
LINC00543	-0.159493	0.416032
LINC01782	-0.15865	0.054656
RBM38-AS1	-0.157982	0.235978
ATP6V1B1-AS1	-0.156965	0.391453
AQP4-AS1	-0.155748	0.396305
LINC01001	-0.155683	0.13195
WWTR1-AS1	-0.155289	0.155147
ASIC4-AS1	-0.153731	0.257911
NPHP3-AS1	-0.153665	0.284516
LINC01549	-0.153562	0.432077
LINC00910	-0.152311	0.0524641
LINC02473	-0.150909	0.54715
SNHG30	-0.148815	0.0816941
MIR133A1HG	-0.148195	0.403022
LINC00324	-0.148187	0.12617
HK2-DT	-0.147851	0.135355
GP6-AS1	-0.147573	0.147081
MRTFA-AS1	-0.146927	0.318549
XXYLT1-AS2	-0.146689	0.40578
NNT-AS1	-0.146454	0.119661
FIRRE	-0.145633	0.444109
MIR181D	-0.145539	0.153759
NEAT1	-0.145279	0.216326
LINC02724	-0.145164	0.192303
REV3L-IT1	-0.14368	0.289342
RNY1	-0.143677	0.454323
NRXN2-AS1	-0.142439	0.315429
FGD5-AS1	-0.142258	0.0338506
LINC02556	-0.142024	0.258587
MIR600HG	-0.140488	0.144251
LINC01856	-0.140443	0.560828
LINC00339	-0.139898	0.0165251
PIN1-DT	-0.139632	0.353801
TRAM2-AS1	-0.139186	0.0302158
PGLS-DT	-0.13897	0.0340172
INTS6-AS1	-0.138918	0.06448
MIR499A	-0.138576	0.339482
LINC01516	-0.138484	0.280794
AFDN-DT	-0.135867	0.290754
ZNF594-DT	-0.135592	0.0859555
MIR4453HG	-0.135569	0.0512952
PSMA3-AS1	-0.133904	0.00832348
IQCH-AS1	-0.132994	0.0438677
AP4B1-AS1	-0.13255	0.19086
AGBL5-AS1	-0.130966	0.367339
FAM66E	-0.13046	0.384416
HNF1A-AS1	-0.130123	0.417235
MIR93	-0.129608	0.377806
MIR581	-0.129605	0.267346
MIMT1	-0.129141	0.578696
DNM3OS	-0.128768	0.338156
LINC01812	-0.127717	0.3833
TTLL1-AS1	-0.127451	0.1014
EPHA5-AS1	-0.126418	0.267456
NTRK3-AS1	-0.125957	0.277495
ZSWIM8-AS1	-0.125196	0.337127
ZNF433-AS1	-0.124994	0.063309
MIR193A	-0.124112	0.43721
FAF1-AS1	-0.123602	0.432107
USP34-DT	-0.123421	0.0382848
RAET1E-AS1	-0.122693	0.47834
GOLPH3-DT	-0.122326	0.110846
LINC01531	-0.121861	0.402477
LINC01630	-0.121523	0.437067
WARS2-AS1	-0.121144	0.0768784
GLCCI1-DT	-0.120177	0.378443
STEAP3-AS1	-0.119784	0.267346
ATE1-AS1	-0.118552	0.491375
MIR6514	-0.118124	0.333371
VASH1-AS1	-0.118108	0.120125
CASC18	-0.117457	0.451078
BCDIN3D-AS1	-0.116645	0.115197
LINC00677	-0.115718	0.439195
MAPK10-AS1	-0.115543	0.358514
LINC01167	-0.114037	0.529207
HEXD-IT1	-0.113496	0.357848
MIR623	-0.113099	0.368261
EDNRB-AS1	-0.111975	0.342457
SPATA8	-0.111875	0.461393
H1-10-AS1	-0.111731	0.235974
NUTM2A-AS1	-0.110804	0.101524
ELOVL2-AS1	-0.109497	0.722355
PLAC4	-0.109385	0.663418
BACH1-IT2	-0.109316	0.406163
PCBP1-AS1	-0.109212	0.057192
CTBP1-AS	-0.109033	0.245865
LINC02228	-0.108455	0.522053
LINC01828	-0.107993	0.51372
PRKG1-AS1	-0.107101	0.578696
ALG14-AS1	-0.106841	0.43721
LINC01829	-0.105837	0.537605
LINC00173	-0.105257	0.593159
TMEM44-AS1	-0.104521	0.159016
ITGB1-DT	-0.102873	0.377467
PCAT18	-0.102589	0.764746
RSL1D1-DT	-0.101263	0.344269
PCOLCE-AS1	-0.101038	0.377652
LINC01232	-0.100595	0.334819
LINC00867	-0.0995668	0.603953
KAAG1	-0.0980535	0.632018
ENTPD1-AS1	-0.0979458	0.188762
LINC02084	-0.097733	0.547185
MIR3145	-0.0975712	0.362561
TM4SF19-AS1	-0.097544	0.358042
SMIM15-AS1	-0.0970529	0.426522
NAPA-AS1	-0.096616	0.170237
LINC02244	-0.0965124	0.579182
CENATAC-DT	-0.0964554	0.303015
MIR570	-0.0954427	0.367916
ILVBL-AS1	-0.0942011	0.530101
MIR657	-0.0934487	0.534828
LAMA5-AS1	-0.0932302	0.635629
LINC01587	-0.0926878	0.678969
GARS1-DT	-0.0922846	0.0996565
C1RL-AS1	-0.0906018	0.344999
LINC02344	-0.0888972	0.568812
IGFBP7-AS1	-0.088843	0.529558
LINC01003	-0.08866	0.336964
LEMD1-AS1	-0.0886525	0.601887
NQO2-AS1	-0.0882103	0.55438
HDAC2-AS2	-0.0878926	0.352819
LINC01123	-0.0863241	0.495078
TRG-AS1	-0.085618	0.557195
EPHA1-AS1	-0.0844908	0.527895
UPK1A-AS1	-0.0836845	0.663418
LINC02193	-0.082602	0.525868
BAALC-AS1	-0.0820058	0.539186
MIR548I1	-0.0820008	0.47002
SEC24B-AS1	-0.081867	0.182803
LINC02637	-0.0813315	0.520941
PLCE1-AS1	-0.0804444	0.63021
DNAJC9-AS1	-0.0796697	0.260184
OBSCN-AS1	-0.0796447	0.543151
LRP4-AS1	-0.0785043	0.55438
LINC02652	-0.0770917	0.663418
LINC01465	-0.0768936	0.341137
MCCC1-AS1	-0.0763435	0.450113
LCMT1-AS2	-0.0748591	0.635629
LINC00877	-0.074743	0.583755
PPP1R35-AS1	-0.0728516	0.564003
MIR4500HG	-0.0726025	0.740366
LRP1-AS	-0.0721425	0.615757
CHASERR	-0.0720905	0.237214
LINC01182	-0.0720635	0.580231
ANKRD10-IT1	-0.068473	0.499487
LINC01843	-0.0678848	0.801958
ITGA6-AS1	-0.0678174	0.593718
LINC01023	-0.0669241	0.602426
ARAP1-AS2	-0.0668993	0.648673
AFF4-DT	-0.0647841	0.6485
DIO2-AS1	-0.0644165	0.580328
CHROMR	-0.0625537	0.389782
LINC00674	-0.0625382	0.484736
HMGA2-AS1	-0.0617602	0.737418
LINC02343	-0.0611346	0.801958
PLCE1-AS2	-0.0609052	0.651223
RERG-AS1	-0.0607225	0.748287
LINC01563	-0.0592789	0.753658
SCARNA7	-0.0588362	0.770482
UBAC2-AS1	-0.0585581	0.536087
RNFT1-DT	-0.0561547	0.671872
LINC02785	-0.0556838	0.727973
LINC01291	-0.0550132	0.902701
ITPRIP-AS1	-0.0547992	0.735395
LINC00298	-0.0545458	0.720575
HELLPAR	-0.0545255	0.602653
CAMTA2-AS1	-0.0544009	0.726213
TRIM7-AS1	-0.0528462	0.720724
MIR4782	-0.0526738	0.699286
TGFB3-AS1	-0.0525744	0.755946
HCG15	-0.0524566	0.688785
LINC00863	-0.0510054	0.602347
SAPCD1-AS1	-0.0507441	0.765698
MKLN1-AS	-0.050055	0.519674
MIR331	-0.0498732	0.732266
LINC02259	-0.0485793	0.726352
LERFS	-0.0475156	0.863178
HTT-AS	-0.0474655	0.707035
KLC4-AS1	-0.0474216	0.747586
LINC01480	-0.0458112	0.72521
DSG1-AS1	-0.0457852	0.787345
PRKCZ-AS1	-0.043632	0.596491
EPB41L4A-DT	-0.0428698	0.743753
ZNF571-AS1	-0.0410542	0.747992
LINC00390	-0.0409357	0.766666
ADPGK-AS1	-0.0387501	0.720724
SPATA41	-0.0382431	0.778976
LINC02182	-0.0375348	0.843131
KPNB1-DT	-0.0373099	0.643124
SNAI3-AS1	-0.0365834	0.636421
MYLK-AS2	-0.0361048	0.803272
LINC02128	-0.0354681	0.837566
DICER1-AS1	-0.0351738	0.670822
LINC01560	-0.0350279	0.604119
LINC00630	-0.0350261	0.698975
LINC01353	-0.0342231	0.805917
MAPK6-DT	-0.0329935	0.838137
LINC02397	-0.0317265	0.887218
NBR2	-0.0315561	0.748413
LINC02246	-0.0313748	0.835968
SCAMP1-AS1	-0.0302302	0.65798
ST7-AS2	-0.0299754	0.859685
GRHL3-AS1	-0.0290196	0.865042
ELOA-AS1	-0.0289759	0.669496
SLC35F3-AS1	-0.0288488	0.751491
SNHG4	-0.0288457	0.844125
LINC02225	-0.0280324	0.843131
ZNNT1	-0.0273776	0.807375
SMC5-DT	-0.0261521	0.749097
LINC01278	-0.0250879	0.723027
PRKX-AS1	-0.0240072	0.838207
HEIH	-0.0238993	0.742242
STIM1-AS1	-0.0214888	0.843131
LINC00240	-0.0207086	0.835521
PITPNA-AS1	-0.0200036	0.829059
LINC01678	-0.0197974	0.898101
ZBTB46-AS1	-0.0192685	0.884451
LINC01502	-0.0184289	0.929702
VWA8-AS1	-0.0174481	0.898101
OSBPL10-AS1	-0.017394	0.918998
MALAT1	-0.0172733	0.8952
LINC00426	-0.0162281	0.926183
ADNP-AS1	-0.0156628	0.8225
PRR34	-0.0149533	0.861875
B4GALT4-AS1	-0.014844	0.904047
MIR1915HG	-0.0139131	0.926199
LINC02864	-0.0136139	0.954311
CCDC28A-AS1	-0.0135477	0.896922
HM13-AS1	-0.0133472	0.927661
SLC44A3-AS1	-0.0125096	0.914373
LINC02535	-0.0111073	0.948657
MIR3125	-0.0109402	0.955343
LARGE1-AS1	-0.010742	0.950813
SEC23A-AS1	-0.0100247	0.939499
PRR34-AS1	-0.00993535	0.92821
LINC01666	-0.00820787	0.967625
HHLA3-AS1	-0.00815898	0.955343
RBFADN	-0.0075595	0.94348
APP-DT	-0.00720599	0.97282
LINC02800	-0.00688115	0.961266
LINC02410	-0.00615147	0.969857
ZNF407-AS1	-0.00498595	0.942764
AATBC	-0.00413124	0.980982
ACAP2-IT1	-0.00208542	0.988592
FAM225B	-0.0016012	0.991241
RAB33B-AS1	-0.000160092	0.998402
LINC01927	-9.38e-05	0.999827
ARHGEF2-AS1	-3.8e-05	0.999827
OPA1-AS1	0.000630014	0.997275
LINC00900	0.00114974	0.991821
LINC01150	0.00123532	0.993084
MIR645	0.0022369	0.988395
LINC02777	0.00250509	0.978248
SNHG7	0.00284664	0.977239
LINC01275	0.00335274	0.984623
DKFZP434A062	0.00349578	0.982663
LINC02140	0.00352928	0.97613
INO80-AS1	0.00388109	0.979673
ZNF230-DT	0.00428221	0.966696
ATP6V0D1-DT	0.00530626	0.943415
LINC00534	0.00544069	0.970525
WNT5A-AS1	0.00606703	0.977118
UPP2-IT1	0.00707481	0.954311
NDUFA6-DT	0.0073308	0.915654
LINC02551	0.00804902	0.970554
OTUD6B-AS1	0.00834469	0.920252
LINC02669	0.0085703	0.961749
MIR6870	0.00884223	0.930534
SF1-DT	0.0104054	0.914441
PABPC4-AS1	0.0104419	0.947719
HAGLR	0.0116214	0.944127
STARD13-IT1	0.0116314	0.936598
IBA57-DT	0.0117431	0.926199
CLASP1-AS1	0.0132939	0.927936
STX16-NPEPL1	0.0145537	0.91597
PPT2-EGFL8	0.0152204	0.842609
LINC00939	0.01567	0.957038
MIR2117HG	0.0160115	0.927603
TMEM18-DT	0.0172731	0.907737
GIHCG	0.0177149	0.847937
ANKRD44-IT1	0.0177153	0.916876
GAS5	0.0188702	0.846048
MIR219A1	0.0191448	0.895999
NORAD	0.0196182	0.79413
MAGEA8-AS1	0.020909	0.910699
ARIH2OS	0.0225171	0.779796
ERVK13-1	0.0237523	0.778976
HERPUD2-AS1	0.024249	0.765449
GAS5-AS1	0.0245722	0.750743
JAKMIP2-AS1	0.0259327	0.868078
LINC00334	0.0262459	0.86867
LINC01881	0.0265992	0.807375
OSER1-DT	0.0284478	0.726352
CAPS2-AS1	0.028482	0.835101
LINC01933	0.0285761	0.865606
LINC01841	0.0286163	0.859628
DHX33-DT	0.0294775	0.74132
SOS1-IT1	0.0307556	0.745602
LINC00629	0.0317939	0.859329
HELZ-AS1	0.0319629	0.838207
SMAD1-AS1	0.0320581	0.730221
LINC00861	0.0326932	0.879871
LINC02562	0.0338778	0.930291
JMJD1C-AS1	0.0340314	0.777963
FMNL1-DT	0.0349471	0.799223
LINC00652	0.0357265	0.781738
METTL14-DT	0.036176	0.793352
LINC01820	0.0363369	0.709241
IDH1-AS1	0.0364243	0.788202
ARNTL2-AS1	0.0368039	0.792255
MAPRE3-AS1	0.0375879	0.803272
HCFC1-AS1	0.0383445	0.813047
TSC22D1-AS1	0.0391102	0.705383
STAG3L5P-PVRIG2P-PILRB	0.0397874	0.664018
MACORIS	0.0400683	0.748003
CCDC144NL-AS1	0.0405609	0.806781
VTRNA1-2	0.0405976	0.800667
COSMOC	0.0413154	0.753646
LINC02449	0.0418331	0.753658
LINC02167	0.043556	0.781738
GPRC5D-AS1	0.0441522	0.789582
IL10RB-DT	0.0443919	0.591469
TMCC1-DT	0.0446275	0.561387
HLA-DQB1-AS1	0.0447531	0.779225
LINC02387	0.0457723	0.737345
RFPL1S	0.0466157	0.761646
LINC00552	0.0473003	0.835409
TFAP2E-AS1	0.0483158	0.669496
CCL15-CCL14	0.050287	0.665037
LINC01033	0.0507741	0.699102
LINC01143	0.0515806	0.835575
RNASEK-C17orf49	0.0526058	0.570183
LINC02320	0.0526952	0.718764
STAU2-AS1	0.0531234	0.754987
GHRLOS	0.05399	0.549954
MIR5692C2	0.0553298	0.672512
SMARCAL1-AS1	0.0563344	0.679573
PDE7A-DT	0.0578221	0.713826
LINC01694	0.0581722	0.781738
DPYD-IT1	0.058235	0.567269
SLC24A3-AS1	0.0587206	0.739274
DNAJC3-DT	0.059076	0.519794
PSMB8-AS1	0.0603009	0.574127
NOP14-AS1	0.0603984	0.318141
ZNF674-AS1	0.0607229	0.393469
MIR5581	0.0607474	0.70755
FOXC2-AS1	0.0610418	0.719182
EDRF1-DT	0.0622359	0.492825
LINC00485	0.062429	0.521352
LINC01391	0.0628119	0.677281
LINC02721	0.0630798	0.684921
FAM157C	0.0634393	0.681426
MIR8066	0.0643922	0.419142
SEPSECS-AS1	0.0645933	0.516595
LINC00239	0.0653883	0.720575
MIR148B	0.0654372	0.599953
PRR7-AS1	0.0661491	0.626136
SNHG31	0.0661617	0.673497
LINC02069	0.066472	0.495778
MIR4639	0.0667367	0.641393
CDC42-IT1	0.0668693	0.660845
SNHG21	0.0675398	0.432107
SLC22A18AS	0.0676045	0.614379
CASC2	0.0679422	0.479408
LINC00161	0.0683875	0.675011
LINC02285	0.0694982	0.579473
TBC1D22A-AS1	0.070156	0.603806
LINC00957	0.0715163	0.56729
DISC1-IT1	0.071554	0.552967
TMEM167B-DT	0.0718194	0.430916
MIR3065	0.0728078	0.626965
MIR4520-1	0.0728757	0.601685
LINC00539	0.0734422	0.379602
CRYM-AS1	0.0734905	0.524095
COA6-AS1	0.0745127	0.437067
ZFP3-DT	0.0748725	0.612133
ZEB1-AS1	0.0756294	0.290754
MIR3168	0.075774	0.437547
MIR579	0.0759216	0.5724
LINC00943	0.0761345	0.688472
RASSF1-AS1	0.0763744	0.504216
LINC02683	0.0779174	0.419838
TNFRSF14-AS1	0.0779601	0.542766
OCIAD1-AS1	0.0781102	0.498918
LINC02412	0.0786404	0.691791
SNHG32	0.0788847	0.295935
LNX1-AS2	0.0797083	0.59043
MIR765	0.0811215	0.564573
MIR6088	0.0816912	0.291341
STARD7-AS1	0.0818272	0.0759326
PLCH1-AS1	0.0819489	0.593912
LINC00581	0.0819779	0.548209
MIR3164	0.0844877	0.572194
ASMTL-AS1	0.0852104	0.527467
LINC00427	0.0852298	0.541956
FAM3D-AS1	0.0855202	0.657458
MIR3155A	0.0858537	0.351451
GAS8-AS1	0.0859722	0.553601
MIR4642	0.0861193	0.368243
LINC02887	0.0869639	0.554729
LINC02318	0.0872357	0.51909
MIR6819	0.0873356	0.529207
NFYC-AS1	0.0874906	0.310998
LINC01394	0.0877137	0.513338
LINC01681	0.0877624	0.559345
ZNF341-AS1	0.0888596	0.431752
LIX1L-AS1	0.0889467	0.341137
LNCPRESS1	0.0889876	0.665336
LINC00592	0.0891261	0.642299
LINC01054	0.0895343	0.460967
ATXN1-AS1	0.0900882	0.439427
CT62	0.0904755	0.780315
LINC01347	0.0908574	0.409118
TSIX	0.0908792	0.556917
LINC01498	0.0909576	0.434009
MED4-AS1	0.0910949	0.486807
MIR8055	0.0915938	0.479546
KDM7A-DT	0.0928939	0.465437
MIR4324	0.0936722	0.543227
EFCAB6-DT	0.0953622	0.443599
IGBP1-AS1	0.095779	0.364479
LINC02292	0.0963151	0.627025
ZNF790-AS1	0.0968018	0.386668
H19	0.0972474	0.540572
MIR98	0.0979154	0.337296
KDM2B-DT	0.0980108	0.325121
MIR137HG	0.0996705	0.55224
CARS1-AS1	0.099739	0.504216
INTS9-AS1	0.100288	0.477778
LINC02132	0.100496	0.57713
SUCLA2-AS1	0.101051	0.317418
LINC01762	0.101387	0.515864
LINC01138	0.101996	0.54319
SRP54-AS1	0.10212	0.158802
KIF1C-AS1	0.102746	0.309968
LINC00624	0.10285	0.522241
MIR553	0.103568	0.456799
USP27X-DT	0.104612	0.192044
LINC00954	0.104783	0.432077
FAM201A	0.105568	0.689982
LINC01732	0.105878	0.432077
LINC00926	0.106379	0.384209
MIR200A	0.107233	0.554729
MIR589	0.109126	0.454902
SEC61G-DT	0.109433	0.454503
MSH5-SAPCD1	0.110706	0.322671
TFIP11-DT	0.111369	0.190649
CASC9	0.111625	0.7028
MIR1273C	0.111837	0.315255
ZNF133-AS1	0.114219	0.364419
PTPRK-AS1	0.114556	0.482135
LINC00869	0.115243	0.51729
NALT1	0.115619	0.447435
LINC01089	0.115864	0.19086
SLC6A1-AS1	0.115989	0.43721
VSIG10L-AS1	0.116008	0.32847
C1QTNF3-AMACR	0.116281	0.425737
EPN2-AS1	0.117658	0.478184
LINC01320	0.11816	0.334182
LINC01509	0.118518	0.354491
MIR6859-2	0.118605	0.18913
RNF207-AS1	0.119685	0.382333
ZFHX2-AS1	0.120368	0.170237
PPM1J-DT	0.12066	0.326721
DAPK1-IT1	0.120849	0.279232
LINC00396	0.121243	0.0987036
LINC01160	0.12187	0.239679
DPP10-AS1	0.12225	0.678945
CASC19	0.123155	0.396107
PALLD-AS1	0.123502	0.235974
MIOS-DT	0.123865	0.217909
VPS33B-DT	0.12416	0.224941
SENP3-EIF4A1	0.124708	0.422308
RAD21-AS1	0.124909	0.309996
C2orf49-DT	0.125627	0.0514926
LINC02219	0.125644	0.0693082
LINC02260	0.125667	0.0406217
LINC02805	0.125782	0.316289
LINC01991	0.126415	0.339482
MIR563	0.126526	0.279745
LINC01192	0.126621	0.243193
AOAH-IT1	0.127129	0.295755
HNRNPD-DT	0.128437	0.235882
SLC9A9-AS2	0.130318	0.110486
LMCD1-AS1	0.131515	0.19464
NUTM2B-AS1	0.132148	0.033233
HOXB-AS3	0.13267	0.659091
NFIA-AS1	0.133717	0.420746
FOXP1-AS1	0.133792	0.39309
SCARNA5	0.133832	0.541255
MADD-AS1	0.13497	0.367339
HTR2A-AS1	0.134988	0.0236472
THOC7-AS1	0.1354	0.336527
LINC00528	0.135448	0.280794
CCDC148-AS1	0.135805	0.295009
LENG8-AS1	0.135859	0.0393101
ATP11AUN	0.136037	0.241945
LINC00824	0.136232	0.447435
FAM182B	0.137164	0.27779
CALHM6-AS1	0.137209	0.185385
IFNG-AS1	0.13751	0.566092
LINC00316	0.138124	0.322336
LINC02021	0.138903	0.229528
FMR1-AS1	0.140117	0.352819
KDM5C-IT1	0.140219	0.28775
LINC01987	0.14118	0.327868
UBE2E1-AS1	0.14173	0.286399
TEN1-CDK3	0.14194	0.169588
ZNF32-AS2	0.142119	0.102189
MIR556	0.142279	0.309996
LINC01016	0.144883	0.706656
PLA2G4E-AS1	0.144907	0.28987
TMSB15B-AS1	0.145846	0.315001
IDI2-AS1	0.147155	0.342352
LINC02038	0.147266	0.393489
SLC25A5-AS1	0.147374	0.0238003
LINC02057	0.147818	0.301356
LINC02692	0.149122	0.128342
ZNF32-AS3	0.149655	0.208461
DAP-DT	0.149764	0.319225
SZT2-AS1	0.149825	0.234821
TMEM254-AS1	0.150102	0.103547
SATB2-AS1	0.150109	0.432107
OBI1-AS1	0.150117	0.277739
LINC02426	0.150229	0.00485962
EPS15-AS1	0.151841	0.284834
RASGRP3-AS1	0.15204	0.174828
IKBKB-DT	0.152571	0.284724
ARRDC3-AS1	0.152971	0.0912408
OOEP-AS1	0.153032	0.0360581
LINC00216	0.153222	0.239679
MAP3K20-AS1	0.155992	0.200337
LEMD1-DT	0.156124	0.450159
LINC02596	0.156217	0.0837803
ASB15-AS1	0.158353	0.107142
HCG18	0.158541	0.00442972
LINC02395	0.158718	0.209552
LINC02742	0.158822	0.0651182
MIR7974	0.159089	0.0606858
JPX	0.159109	0.00149502
TNRC6B-DT	0.159835	0.265693
LINC01134	0.160604	0.176854
RSF1-IT2	0.161879	0.257671
RAB30-DT	0.162999	0.0409968
PRDX6-AS1	0.163564	0.0231209
FOCAD-AS1	0.164047	0.227349
MIR1302-3	0.164165	0.211774
STARD4-AS1	0.164813	0.198296
LINC01821	0.164991	0.0222741
IRAG1-AS1	0.165732	0.235978
RAB6C-AS1	0.165743	0.592732
LINC00973	0.16592	0.255219
MIR181B2	0.166287	0.0593405
SOX2-OT	0.16632	0.289011
MYL12-AS1	0.166321	0.0280149
LINC02688	0.166493	0.459323
LINC01994	0.167529	0.0480085
RFPL3S	0.168267	0.175426
ADARB2-AS1	0.168799	0.501044
PRMT5-AS1	0.168833	0.0574135
LINC02056	0.170286	0.179176
LINC02829	0.17036	0.373495
LINC01337	0.17168	0.208461
ZBTB20-AS3	0.172089	0.102853
THAP9-AS1	0.172198	0.00767176
LINC01067	0.172228	0.0222638
ZFAND2A-DT	0.172235	0.0243539
EIF2AK3-DT	0.172921	0.00816001
TMEM147-AS1	0.173215	0.0286402
HOMER3-AS1	0.17329	0.0890479
MIR4280HG	0.175525	0.0726959
LINC02482	0.175551	0.0981065
WAC-AS1	0.175912	0.00160718
LINC02250	0.17614	0.147453
ARLNC1	0.177025	0.257021
LINC01423	0.178481	0.281575
RASA2-IT1	0.178612	0.109512
MIR558	0.178645	0.0568979
MIR4754	0.178852	0.133301
RGS5-AS1	0.179494	0.176196
ITCH-AS1	0.179707	0.047092
LINC01995	0.180405	0.0294957
ZNF630-AS1	0.18067	0.193359
LINC00111	0.180684	0.177322
MAPKAPK5-AS1	0.18128	0.00224463
DHRSX-IT1	0.181751	0.166955
MIR122HG	0.182457	0.0830316
MIR7854	0.183349	0.0120216
ASAP1-IT2	0.183735	0.192044
DTNB-AS1	0.184164	0.324702
LINC01806	0.185057	0.48566
RARA-AS1	0.185379	0.0491483
LINC00412	0.18654	0.179968
LINC00847	0.186931	0.00128843
KCNQ1OT1	0.186979	0.131218
BRWD1-IT1	0.187371	0.152111
FAR1-IT1	0.187424	0.120161
HIF1A-AS3	0.188331	0.29304
MIR548AC	0.188552	0.0759326
NHEG1	0.18869	0.0929061
PLCH1-AS2	0.189502	0.0630182
LINC01585	0.189636	0.175812
GATA2-AS1	0.189776	0.370535
TTC28-AS1	0.189807	0.00132124
SMCR5	0.189943	0.216585
XIAP-AS1	0.190422	0.145196
LINC02363	0.191146	0.0702034
GAU1	0.19133	0.218456
LINC02290	0.193339	0.162313
LINC02617	0.193531	0.144492
HMBOX1-IT1	0.193572	0.0613314
PSPC1-AS2	0.194589	0.0400759
ZNF528-AS1	0.194671	0.0660335
C9orf92	0.194752	0.155418
MYO16-AS1	0.194892	0.142191
LINC02159	0.195334	0.417477
KCTD21-AS1	0.195742	0.0699622
HNRNPUL2-BSCL2	0.196187	0.125431
LINC00565	0.196208	0.18096
MIR6806	0.196301	0.052842
LINC00235	0.1964	0.0693453
MIR5695	0.197629	0.0636017
LINC02734	0.197661	0.1601
ST8SIA5-DT	0.198319	0.154668
LINC00501	0.198564	0.169457
KIAA1614-AS1	0.199853	0.143861
SMARCA5-AS1	0.200126	0.114919
LINC01704	0.200693	0.12856
MIS18A-AS1	0.20083	0.030121
LINC00680	0.201064	0.00666955
SATB1-AS1	0.201658	0.23998
ZBED5-AS1	0.202444	0.0174201
MIR1270	0.203888	0.105489
LINC01103	0.204242	0.00688197
LINC01144	0.2046	0.0291937
LAMTOR5-AS1	0.205947	0.00188921
LINC01827	0.206106	0.197289
LINC02639	0.206253	0.0099329
LINC02137	0.208346	0.171856
TBC1D8-AS1	0.208436	0.00957705
LINC02570	0.209726	0.269163
H3-3A-DT	0.209981	0.0554999
RGMB-AS1	0.210437	0.0518067
ZMYM4-AS1	0.210665	0.116929
PRKCE-AS1	0.211105	0.0846725
MIR6762	0.211366	0.0213858
LINC02468	0.211486	0.107246
LINC02608	0.211706	0.338579
LINC01049	0.211747	0.000255112
CTC-338M12.4	0.213125	0.00119003
LINC02853	0.214514	0.0403175
TSPOAP1-AS1	0.214762	0.0494458
HCP5	0.215108	0.103855
MIR3939	0.215838	0.0824038
BACH1-AS1	0.216572	0.236329
SCARNA20	0.220237	0.13158
ZFAS1	0.221051	0.00550801
NDUFV2-AS1	0.222273	0.00014377
DCTN6-DT	0.222324	0.0688961
BBS7-DT	0.222356	0.00935618
LINC02626	0.223048	0.0706466
MIR6829	0.223099	0.000230847
LIX1-AS1	0.223763	0.130826
SMC2-DT	0.223853	0.0704884
GTF3C2-AS1	0.224912	0.0312242
LINC00944	0.225175	0.220367
DDR1-DT	0.225475	0.0651695
MIR8087	0.226659	0.0187271
MIR6859-4	0.227286	0.0315459
MIR5689HG	0.227294	0.155768
SETD4-AS1	0.227331	0.0114828
NAALADL2-AS3	0.227352	0.0384718
THUMPD3-AS1	0.227559	0.000158472
LINC00672	0.22824	0.0482967
LINC01348	0.228604	0.131927
EAF1-AS1	0.228874	0.034161
LINC02828	0.228949	0.122291
MIR34AHG	0.229473	0.0735691
THORLNC	0.230025	0.15687
CFAP61-AS1	0.231235	0.185565
NETO1-DT	0.23135	0.0303987
ADORA2A-AS1	0.231368	0.151128
CFAP44-AS1	0.231434	0.0993281
MIR4753	0.231475	0.00325403
LINC02614	0.232427	0.0302158
LINC02373	0.232714	0.0949385
LINC02340	0.232819	0.0983351
LINC00963	0.234109	0.000780828
LINC01950	0.23439	0.135199
LIF-AS1	0.235901	0.0574135
SILC1	0.235999	0.447435
LINC00837	0.236117	0.0167168
MAP3K14-AS1	0.236142	0.00903932
ZNF451-AS1	0.236234	0.00376516
SYNJ2-IT1	0.236951	0.0650969
ITGB5-AS1	0.237239	0.152336
SCARNA6	0.238394	0.16285
MIR4512	0.23908	0.056935
GAR1-DT	0.239613	0.069693
MIR4527HG	0.239967	0.00767287
MIR4482	0.240972	0.0912556
C11orf40	0.241558	6.32e-06
TMLHE-AS1	0.241734	0.0685068
FOXO6-AS1	0.241972	0.0935711
DELEC1	0.242473	0.280655
FLNB-AS1	0.242493	0.0636017
CHRM3-AS1	0.242991	0.00806522
LINC02741	0.243305	0.0130624
RAB5C-AS1	0.243332	0.0322433
TRAPPC12-AS1	0.243449	0.0291435
C21orf91-OT1	0.243883	0.110858
RAI1-AS1	0.244736	0.0696442
MCM3AP-AS1	0.245147	0.000700019
LINC00851	0.246332	0.00500307
RPS6KA2-IT1	0.247433	0.105774
BASP1-AS1	0.247636	0.15477
STIM2-AS1	0.248206	0.0772907
PPP4R3B-DT	0.248501	0.00612381
LINC01733	0.248707	0.0196474
TM4SF19-DYNLT2B	0.249035	0.067176
LINC02394	0.249125	4.8e-05
MIR1249	0.251947	0.0454779
DANT2	0.253458	0.144117
LINC01551	0.253931	0.0222638
DCUN1D2-AS	0.254475	0.051039
GCC2-AS1	0.254495	0.00628352
MIR6793	0.254748	0.00635258
LINC02735	0.256085	0.0219417
MYLK-AS1	0.25685	0.00600616
ZNF222-DT	0.257236	0.00467316
GNA14-AS1	0.257589	0.0466377
STX18-IT1	0.257703	0.0198876
FAM157B	0.257878	0.0640251
LINC01433	0.258831	0.0625488
PCAT1	0.259415	0.0243512
LAPTM4A-DT	0.259654	0.0472588
AIRN	0.260474	0.0220482
LINC01944	0.262248	0.00809829
PAXIP1-DT	0.262629	0.00135602
LINC01478	0.262655	0.00891121
CD44-AS1	0.263173	0.106385
MIR1302-9HG	0.26331	0.0289685
LINC02713	0.263696	0.000195663
RC3H1-IT1	0.263729	0.026437
HHLA3	0.264181	0.00285437
MAN1B1-DT	0.26428	0.00399135
MIR4777	0.266771	0.00630311
LINC02265	0.26702	0.101177
MIR4685	0.267124	0.014312
SCAANT1	0.267172	0.0409022
LINC02015	0.267432	0.331113
LINC02748	0.268254	0.00023842
LINC01714	0.268756	0.0538093
MIR3942	0.269067	0.03679
MIR2467	0.269073	0.000170785
LINC01460	0.269245	0.145548
KIF9-AS1	0.269725	0.000245322
LINC00475	0.271087	0.0696787
LINC02836	0.271954	0.00871278
C18orf15	0.272294	0.0741766
PRC1-AS1	0.27264	0.0153165
LINC02361	0.272995	0.0365833
CACTIN-AS1	0.273446	0.00915534
LYRM4-AS1	0.274407	0.00159854
RPL37A-DT	0.274632	0.00166796
NUP153-AS1	0.27582	0.0174097
SPANXA2-OT1	0.275851	0.0937204
UBOX5-AS1	0.275915	0.00130909
IGFL2-AS1	0.276728	0.215528
LINC01845	0.278869	0.00564642
FAM225A	0.278956	0.0289897
DHRS4-AS1	0.278969	0.00247326
LINC02155	0.279606	1.39e-05
LINC02068	0.279841	0.124985
ZNF649-AS1	0.280216	0.0552797
ITCH-IT1	0.283134	0.018575
KU-MEL-3	0.283179	0.135404
LINC01098	0.283229	0.0568671
TERC	0.283895	0.0164711
LINC01206	0.284217	0.0295307
LINC01786	0.284242	0.0296934
CAMTA1-DT	0.284658	0.0136273
[truncated: 1,112 more rows]
