# Supplementary material for: Cuproptosis-associated ncRNAs predict breast cancer subtypes
Source: PLoS One. 2024 Feb 26;19(2):e0299138. doi: 10.1371/journal.pone.0299138 (PMC10896520; doi:10.1371/journal.pone.0299138)
Supplement: S5 Table — (XLSX) [file pone.0299138.s007.xlsx]

## Sheet: 94-ncRNAs
ACTA2-AS1
ADAMTS9-AS1
ADAMTS9-AS2
AGAP1-IT1
APCDD1L-DT
BMPR1B-DT
BSG-AS1
BVES-AS1
CASC8
CAVIN2-AS1
CEROX1
CERS3-AS1
COLCA1
CYP2U1-AS1
DSCAM-AS1
EGFR-AS1
EMX2OS
FGGY-DT
GAS1RR
GRIK1-AS1
HAND2-AS1
HID1-AS1
HOXA-AS3
IL6-AS1
KCNH1-IT1
KCNIP1-OT1
KCNJ2-AS1
KLHDC7B-DT
LASTR
LEF1-AS1
LGALS8-AS1
LINC00092
LINC00165
LINC00460
LINC00511
LINC00640
LINC00707
LINC00922
LINC00968
LINC01085
LINC01133
LINC01140
LINC01152
LINC01186
LINC01198
LINC01235
LINC01266
LINC01344
LINC01354
LINC01522
LINC01554
LINC01589
LINC01614
LINC01644
LINC01819
LINC01894
LINC01908
LINC02086
LINC02104
LINC02188
LINC02202
LINC02351
LINC02408
LINC02489
LINC02518
LINC02544
LINC02580
LINC02607
LINC02613
LINC02884
LINC02893
LINP1
LSINCT5
LUARIS
MAGI2-AS3
MEF2C-AS1
MEG3
MGAT3-AS1
MIR99AHG
NRAD1
OXCT1-AS1
PHEX-AS1
PROX1-AS1
RBMS3-AS3
ROCR
RYR3-DT
SLC26A4-AS1
SLCO4A1-AS1
SMCR2
SNHG26
SOX9-AS1
TEX26-AS1
WARS2-IT1
WDR86-AS1
