# Supplementary material for: Cuproptosis-associated ncRNAs predict breast cancer subtypes
Source: PLoS One. 2024 Feb 26;19(2):e0299138. doi: 10.1371/journal.pone.0299138 (PMC10896520; doi:10.1371/journal.pone.0299138)
Supplement: S6 Table — (XLSX) [file pone.0299138.s008.xlsx]

## Sheet: key gene_TPM
gene	subtype	CASC8	LINC00511	LINC02188	GRIK1-AS1	ROCR
TCGA-3C-AAAU-01A-11R-A41B-07	LumA	0.0406821	0.110898	0	0.0816123	0.153287
TCGA-3C-AALI-01A-11R-A41B-07	Her2	0.346645	0.413486	0.065848	0.0281448	0.0713508
TCGA-4H-AAAK-01A-12R-A41B-07	LumA	0.514299	0.714399	0.849279	1.63492	1.44626
TCGA-A1-A0SB-01A-11R-A144-07	Normal	3.16216	0.650397	5.0098	2.33999	4.47785
TCGA-A1-A0SD-01A-11R-A115-07	LumA	0.215989	0.296193	0.392867	1.33302	0.543001
TCGA-A1-A0SF-01A-11R-A144-07	LumA	0.519039	0.373843	0.3667	0.49682	0.871449
TCGA-A1-A0SG-01A-11R-A144-07	LumA	0.0797024	0.368265	0.0641931	0.138814	0.152119
TCGA-A1-A0SH-01A-11R-A084-07	LumA	0.367036	0.735262	0.833254	1.25888	0.740625
TCGA-A1-A0SK-01A-12R-A084-07	Basal	0.785425	3.43027	0.606253	0.0825664	0.501617
TCGA-A1-A0SN-01A-11R-A144-07	LumB	0.214747	0.698663	0.471135	0.0387171	0.295253
TCGA-A1-A0SO-01A-22R-A084-07	Basal	0.746485	2.51445	5.73353	0	3.74968
TCGA-A1-A0SQ-01A-21R-A144-07	LumA	0.226755	0.279531	0.254957	0.0809305	0.17594
TCGA-A2-A04N-01A-11R-A115-07	LumA	0.0783366	0.447632	0.0784732	1.05527	0.14965
TCGA-A2-A04Q-01A-21R-A034-07	Basal	1.44233	1.64298	3.4178	0.17645	2.08202
TCGA-A2-A04R-01A-41R-A109-07	LumB	0.243913	0.0873271	0.453544	0.111432	0.291014
TCGA-A2-A04U-01A-11R-A115-07	Basal	3.96691	3.03323	2.77203	0.0237521	4.06835
TCGA-A2-A04V-01A-21R-A034-07	LumA	0.090176	0.212134	0.0123541	0.737254	0
TCGA-A2-A04Y-01A-21R-A034-07	LumB	3.66361	0.123136	0.48553	0.0875986	0.203765
TCGA-A2-A0CK-01A-11R-A22K-07	LumA	0.533165	0.102322	0.325502	1.43936	0.407407
TCGA-A2-A0CQ-01A-21R-A034-07	LumA	0.135272	0.355806	0.0882773	0.992478	0.0545012
TCGA-A2-A0CR-01A-11R-A22K-07	LumA	1.34687	0.222434	1.79751	0.529771	1.55739
TCGA-A2-A0CS-01A-11R-A115-07	LumA	0.139731	0.550802	0.0576929	0.601221	0
TCGA-A2-A0CT-01A-31R-A056-07	LumA	0.42975	0.63264	0.0182069	0.0677764	0.086512
TCGA-A2-A0CU-01A-12R-A034-07	LumA	0.102053	0.283566	0.160275	0.0528332	0
TCGA-A2-A0CV-01A-31R-A115-07	LumA	0.773406	0.46634	1.07341	0.701327	0.480369
TCGA-A2-A0CY-01A-12R-A034-07	LumB	1.32129	1.302	4.79872	0.502738	0.0856966
TCGA-A2-A0D0-01A-11R-A00Z-07	Basal	3.203	0.544782	3.3972	0.0199154	1.77838
TCGA-A2-A0D1-01A-11R-A034-07	Her2	0.0745054	0.302641	0	0.0571383	0.0247452
TCGA-A2-A0D2-01A-21R-A034-07	Basal	1.33279	1.50503	6.28796	0.0978804	2.64768
TCGA-A2-A0D3-01A-11R-A115-07	LumA	0.252173	0.145743	0.0768327	1.13304	0.0254541
TCGA-A2-A0D4-01A-11R-A00Z-07	LumB	0.257011	0.303576	0.352984	0.182946	0.143002
TCGA-A2-A0EM-01A-11R-A034-07	LumA	0.218347	0.24987	0.0766959	2.54102	0.122871
TCGA-A2-A0EN-01A-13R-A084-07	LumA	0.251931	0.275007	0.0961269	0.55159	0.21661
TCGA-A2-A0EO-01A-11R-A034-07	LumA	0.576571	0.229096	1.56184	0.76901	1.20952
TCGA-A2-A0EP-01A-52R-A22U-07	LumA	0.0892269	0.322274	0.0244615	0.440314	0
TCGA-A2-A0ER-01A-21R-A034-07	LumA	0.0648829	0.0739573	0.10286	0.777535	0.0427844
TCGA-A2-A0ES-01A-11R-A115-07	LumA	0.666302	0.191184	2.18742	2.15325	2.36196
TCGA-A2-A0ET-01A-31R-A034-07	LumA	0	0.0839282	0	0.0867838	0.0227584
TCGA-A2-A0EU-01A-22R-A056-07	LumA	0.309176	0.674189	0	0.165558	0
TCGA-A2-A0EW-01A-21R-A115-07	LumA	0.561986	0.441483	1.34477	0.966209	1.67658
TCGA-A2-A0EX-01A-21R-A034-07	LumA	0.665848	0.307895	0.72779	0.341303	0.425137
TCGA-A2-A0ST-01A-12R-A084-07	Basal	2.28534	0.488721	4.54094	0.490981	1.61725
TCGA-A2-A0SU-01A-11R-A084-07	LumA	1.04796	0.257011	1.50914	0.577344	0.870266
TCGA-A2-A0SW-01A-11R-A084-07	LumB	0.0761486	1.13073	0.0309716	0.0519985	0.0169241
TCGA-A2-A0SX-01A-12R-A084-07	Basal	3.39092	2.11243	4.01517	0.183963	1.34608
TCGA-A2-A0SY-01A-31R-A084-07	LumA	0.286999	0.376624	1.46247	0.996533	0.68437
TCGA-A2-A0T1-01A-21R-A084-07	Her2	0.0528332	0.413594	0	0.0271541	0
TCGA-A2-A0T2-01A-11R-A084-07	Basal	1.46289	0.461005	2.75832	0	1.38659
TCGA-A2-A0T3-01A-21R-A115-07	LumB	0.511367	0.282262	0.795434	0.697685	0.669299
TCGA-A2-A0T4-01A-31R-A084-07	LumA	0.240253	0.484293	0.231924	0.266277	0.191563
TCGA-A2-A0T5-01A-21R-A084-07	LumA	0.511974	0.370834	0.304394	1.13192	0.638213
TCGA-A2-A0T6-01A-11R-A084-07	LumA	0.14496	0.429536	0.0889557	1.28546	0
TCGA-A2-A0YC-01A-11R-A109-07	LumA	0.0325241	0.187641	0.0517201	0.231187	0
TCGA-A2-A0YD-01A-11R-A109-07	LumA	0.231187	0.797843	0.681764	0.198243	0.482642
TCGA-A2-A0YE-01A-11R-A109-07	Basal	2.38319	1.97677	5.15783	0.0575542	4.71654
TCGA-A2-A0YG-01A-21R-A109-07	LumB	0.116099	0.227002	0.45386	0.0797024	0.349026
TCGA-A2-A0YH-01A-11R-A109-07	LumB	0.135666	0.194087	0.0282862	0.0705267	0
TCGA-A2-A0YI-01A-31R-A10J-07	LumA	0.151079	0.390007	0.519944	0.478195	0.561497
TCGA-A2-A0YJ-01A-11R-A109-07	Basal	3.00687	2.16208	4.23645	0	2.87668
TCGA-A2-A0YK-01A-22R-A109-07	Normal	1.16305	0.196607	2.57507	0.333767	2.93229
TCGA-A2-A0YM-01A-11R-A109-07	Basal	3.60296	2.77129	3.89295	0.0388575	4.04375
TCGA-A2-A0YT-01A-11R-A109-07	LumB	0.836409	0.177854	0.221939	0.0159257	0
TCGA-A2-A1FV-01A-11R-A13Q-07	LumA	0.320542	0.133827	0.262433	0.0278618	0.643764
TCGA-A2-A1FW-01A-11R-A13Q-07	LumB	0.286171	0.0810669	0.337996	0.0353424	0.308943
TCGA-A2-A1FX-01A-11R-A13Q-07	LumB	0.0352016	0.0850167	0.319387	0.0708015	0.195726
TCGA-A2-A1FZ-01A-51R-A14D-07	LumA	0.289598	0.3122	0.963992	1.17773	0.725261
TCGA-A2-A1G1-01A-21R-A13Q-07	Basal	2.37209	1.72142	0.388465	0.154972	0.110363
TCGA-A2-A1G4-01A-11R-A13Q-07	LumB	0.0862403	0.042084	0.0809305	1.61292	0.129481
TCGA-A2-A1G6-01A-11R-A13Q-07	Normal	1.32124	0.223546	2.50106	1.8377	2.89639
TCGA-A2-A259-01A-11R-A16F-07	LumA	0.465922	0.215865	0.876252	0.948975	0.675726
TCGA-A2-A25A-01A-12R-A16F-07	Normal	1.40534	0.295488	2.09926	0.892508	1.96702
TCGA-A2-A25B-01A-11R-A169-07	LumB	0.0371713	0.139731	0.0298416	0.0746424	0.0243197
TCGA-A2-A25C-01A-11R-A169-07	LumB	0.156397	0.339365	0.0219061	0.0413832	0.153416
TCGA-A2-A25D-01A-12R-A16F-07	LumA	0.0824301	0.0949116	0.249263	0.274172	0.206143
TCGA-A2-A25E-01A-11R-A169-07	LumB	0.289952	0.18409	0.397584	0.105008	0.0681893
TCGA-A2-A3XS-01A-11R-A22U-07	Basal	1.75822	1.14339	4.44585	0.215244	3.19637
TCGA-A2-A3XT-01A-11R-A22U-07	Basal	0.533763	2.43106	2.3838	0.246469	3.69167
TCGA-A2-A3XV-01A-21R-A239-07	Her2	0.567351	0.111031	0	0	0.0173518
TCGA-A2-A3XW-01A-11R-A239-07	Normal	0.688852	1.75736	0.0803848	0.272023	0.0190614
TCGA-A2-A3XY-01A-11R-A239-07	Basal	1.41197	1.43029	4.4548	0.0875986	3.44767
TCGA-A2-A3Y0-01A-11R-A239-07	Basal	0.827006	0.908736	2.48344	0.0571383	0.224658
TCGA-A2-A4RX-01A-11R-A266-07	Basal	0.858538	1.81582	2.74801	0.499374	1.82753
TCGA-A2-A4RY-01A-31R-A266-07	Normal	0.7876	0.213129	3.5577	0.91892	3.56714
TCGA-A2-A4S0-01A-21R-A266-07	LumA	0	0.102457	0.0735461	1.96218	0
TCGA-A2-A4S1-01A-21R-A266-07	Basal	0.0699771	1.01984	0.286171	0.139077	0
TCGA-A2-A4S2-01A-12R-A266-07	LumA	0.173767	0.300065	1.03104	0	1.06108
TCGA-A2-A4S3-01A-21R-A266-07	LumB	0.569686	0.998412	0.23634	0.317536	0.178619
TCGA-A7-A0CD-01A-11R-A00Z-07	LumA	0.102188	0.0699771	0.160533	1.89247	0.0893626
TCGA-A7-A0CE-01A-11R-A00Z-07	Normal	5.65687	1.38427	5.08918	0.151859	4.89325
TCGA-A7-A0CG-01A-12R-A056-07	LumA	0.658828	0.26111	1.46331	1.00662	1.06901
TCGA-A7-A0CJ-01A-21R-A00Z-07	LumB	0.116897	0.0900404	0.253263	0.137766	0.197865
TCGA-A7-A0D9-01A-31R-A056-07	Normal	0.212009	0.434348	0.0714881	0.17479	0
TCGA-A7-A0DB-01A-11R-A00Z-07	Normal	0.0651587	0.241352	0.322274	1.10581	0.429964
TCGA-A7-A0DB-01A-11R-A277-07	Normal	0.234501	0.286881	0.138945	0.864652	0.410775
TCGA-A7-A0DC-01A-11R-A00Z-07	Normal	0.412294	0.0695647	0.0167815	0.481092	0.097476
TCGA-A7-A0DC-01B-04R-A22O-07	Normal	2.3362	0.50019	0.063641	1.83774	0.633199
TCGA-A7-A13D-01A-13R-A12P-07	Basal	2.90649	2.53635	4.39355	0.0908534	3.42676
TCGA-A7-A13D-01B-04R-A277-07	Basal	3.06922	5.10948	3.72253	1.87263	5.82143
TCGA-A7-A13E-01A-11R-A12P-07	Normal	3.82352	2.54789	5.97847	0.1137	4.24051
TCGA-A7-A13E-01B-06R-A277-07	Normal	2.43189	2.89406	2.45328	0.587269	6.31671
TCGA-A7-A13F-01A-11R-A12P-07	Normal	0.162081	0.391988	0.237319	0	0.0816123
TCGA-A7-A13G-01A-11R-A13Q-07	LumA	0.158466	0.137241	0.00518438	1.4444	0.0415234
TCGA-A7-A13G-01B-04R-A22O-07	LumA	0.537346	0.789437	0.2529	3.06083	0.715015
TCGA-A7-A13H-01A-11R-A22K-07	LumA	0.566961	0.233888	1.30059	1.49416	1.4176
TCGA-A7-A26E-01A-11R-A169-07	LumA	0.443182	0.242084	0.813278	1.80876	0.900026
TCGA-A7-A26E-01A-11R-A277-07	LumA	0.183074	0.200379	0.0655723	0.966209	0.476537
TCGA-A7-A26E-01B-06R-A277-07	LumA	1.62115	1.02921	0.0930192	1.82138	1.02184
TCGA-A7-A26G-01A-21R-A169-07	Basal	1.57502	2.01785	4.92046	0.090447	1.73318
TCGA-A7-A26H-01A-11R-A169-07	LumA	0.157044	0.327457	0.0861044	0.245131	0.104471
TCGA-A7-A26I-01A-11R-A169-07	Basal	0.402831	0.596458	0.186754	0.232906	0.39835
TCGA-A7-A26I-01B-06R-A22O-07	Basal	0.886199	2.75841	0.322736	1.25411	1.88076
TCGA-A7-A26J-01A-11R-A169-07	LumA	0.03492	0.301705	0.595886	0.0873271	0.502229
TCGA-A7-A26J-01A-11R-A277-07	LumA	0.171975	0.213254	0.0311128	0.0775165	0.249749
TCGA-A7-A26J-01B-02R-A277-07	LumA	0.934705	1.01178	0.314639	0.549521	1.77855
TCGA-A7-A2KD-01A-31R-A21T-07	LumB	0.508124	0.867422	0.214	0.441377	0.205643
TCGA-A7-A3IZ-01A-11R-A213-07	LumA	0.083792	0.119157	0.0172093	3.08683	0
TCGA-A7-A3J0-01A-11R-A213-07	LumA	1.54587	0.181548	2.16999	1.01913	0.445621
TCGA-A7-A3J1-01A-11R-A213-07	LumA	0.151079	0.464355	0.319618	0.318577	0.299596
TCGA-A7-A426-01A-22R-A24H-07	LumA	1.11116	0.214249	1.68059	2.79577	2.58041
TCGA-A7-A4SB-01A-21R-A266-07	LumA	0.244765	0.0705267	0.454913	1.31348	0.225275
TCGA-A7-A4SD-01A-11R-A266-07	Basal	1.83099	1.46691	2.38156	0.118493	1.91437
TCGA-A7-A4SE-01A-11R-A266-07	Basal	2.37807	2.61784	2.92429	0.55454	1.90381
TCGA-A7-A4SF-01A-11R-A266-07	Her2	0	0.233275	0.0229004	0.0289934	0
TCGA-A7-A5ZW-01A-12R-A29R-07	LumA	0.725523	0.658097	1.27906	4.3819	0.754973
TCGA-A7-A5ZX-01A-12R-A29R-07	LumA	0.482022	0.337083	1.10668	2.76575	1.66944
TCGA-A7-A6VV-01A-22R-A33J-07	Basal	2.57698	1.96236	4.66409	0.220825	2.29857
TCGA-A7-A6VX-01A-12R-A33J-07	LumB	0.0500489	0.676809	0.117695	0.49917	0.0329472
TCGA-A7-A6VY-01A-12R-A33J-07	Basal	2.56367	3.0501	3.28205	0.580531	3.39265
TCGA-A8-A06N-01A-11R-A00Z-07	LumB	0.0821576	0.1125	0.0112094	0.213005	0.0183493
TCGA-A8-A06Q-01A-11R-A034-07	LumB	0.063779	0.289244	0.0258793	0.106482	0
TCGA-A8-A06T-01A-11R-A00Z-07	LumA	0.563549	0.0900404	0.0124972	0.714399	0
TCGA-A8-A06U-01A-11R-A00Z-07	LumA	0.359634	0.503451	0.70832	0.051024	0.785927
TCGA-A8-A06X-01A-21R-A00Z-07	LumB	0.052555	0.117562	0	0.0535284	0
TCGA-A8-A06Z-01A-11R-A00Z-07	LumB	0.30906	0.180912	0	0.0231844	0
TCGA-A8-A075-01A-11R-A084-07	LumB	0.221939	0.53077	0	0.0344975	0
TCGA-A8-A076-01A-21R-A00Z-07	LumB	0.125651	0.542407	0.0517201	0.172744	0.0422241
TCGA-A8-A079-01A-21R-A00Z-07	LumB	0	0.130931	0	0.0607392	0.0197731
TCGA-A8-A07B-01A-11R-A00Z-07	LumA	1.78438	0.476226	0.177216	0.47176	0
TCGA-A8-A07E-01A-11R-A034-07	LumA	0.220578	1.06032	0.967906	0.116365	0.486251
TCGA-A8-A07I-01A-11R-A00Z-07	Her2	0.0972062	0.242328	0.307429	0.145743	0.0953168
TCGA-A8-A07J-01A-11R-A00Z-07	LumA	0.203389	0.347552	0	0.387252	0
TCGA-A8-A07P-01A-11R-A00Z-07	LumA	0.1038	0.187768	0.0702519	0.235237	0.0231844
TCGA-A8-A07R-01A-21R-A034-07	Basal	1.9944	0.748976	2.4853	0	0.25689
TCGA-A8-A07U-01A-11R-A034-07	Basal	1.4918	0.208018	0.0444641	0.0698396	0.282618
TCGA-A8-A07W-01A-11R-A00Z-07	LumB	0.219215	0.605115	0	0	0
TCGA-A8-A07Z-01A-11R-A00Z-07	LumA	0.155361	0.194591	0.064331	0.87074	0
TCGA-A8-A082-01A-11R-A00Z-07	LumB	0.0874628	0.248656	0.0179219	0.131458	0
TCGA-A8-A083-01A-21R-A00Z-07	LumA	0.066537	0.153157	0	1.32924	0
TCGA-A8-A086-01A-11R-A00Z-07	LumA	0.189919	0.270947	0.628074	0.349705	0.60483
TCGA-A8-A08A-01A-11R-A32Y-07	LumA	0.509442	0.470407	0.0152121	1.96129	0.0247452
TCGA-A8-A08B-01A-11R-A00Z-07	Her2	1.38631	1.01436	0.923187	0.813771	0.405339
TCGA-A8-A08C-01A-11R-A00Z-07	LumA	0.40163	0.248292	0	0.486148	0.0272956
TCGA-A8-A08G-01A-11R-A00Z-07	LumB	0.569005	0.448478	0.127369	0.233397	0.124593
TCGA-A8-A08H-01A-21R-A00Z-07	Normal	0.343806	0.227618	0.949199	0.0721744	0.547351
TCGA-A8-A08I-01A-11R-A00Z-07	LumB	0.0691522	0.303576	0.135404	0.608052	0.0750534
TCGA-A8-A08J-01A-11R-A00Z-07	Her2	0.0931545	0.979221	0.0380147	0.169155	0
TCGA-A8-A08L-01A-11R-A00Z-07	Her2	0.215741	1.52266	1.75472	0.471656	0.0214797
TCGA-A8-A08P-01A-11R-A00Z-07	LumB	0.827169	0.324465	0.0170667	0.105276	0
TCGA-A8-A08T-01A-21R-A00Z-07	LumA	0.137372	0.201885	0.0143553	1.0207	0.0233263
TCGA-A8-A08X-01A-21R-A00Z-07	Her2	1.41262	0.296428	0.012068	0.118493	0
TCGA-A8-A08Z-01A-21R-A00Z-07	LumA	0.0422241	0.642378	0.0170667	0.735176	0
TCGA-A8-A090-01A-11R-A00Z-07	LumA	0.0513025	0.309409	0.367818	0	0.0988238
TCGA-A8-A091-01A-11R-A00Z-07	LumA	0.909888	0.135141	0.134221	0.251204	0.11836
TCGA-A8-A092-01A-11R-A00Z-07	LumB	0.0958569	0.446468	0.126709	0.113034	0.0633649
TCGA-A8-A093-01A-11R-A00Z-07	LumA	0	0.385597	0.059909	0.995593	0.0962619
TCGA-A8-A094-01A-11R-A00Z-07	Her2	0.418136	0.316725	0.0941009	0	0.038998
TCGA-A8-A095-01A-11R-A00Z-07	LumB	0.325156	0.815657	0	0.771632	0.0583858
TCGA-A8-A097-01A-11R-A034-07	LumA	0.458277	0.389897	0.85583	0.0271541	0.631803
TCGA-A8-A099-01A-11R-A00Z-07	LumA	0.0377336	0.190931	0.0453032	0.570851	0.0247452
TCGA-A8-A09A-01A-11R-A00Z-07	LumA	0.481299	0.206268	1.25677	0.223793	1.08454
TCGA-A8-A09G-01A-21R-A00Z-07	Her2	0.221444	0.250598	0.137241	0.144699	0.148479
TCGA-A8-A09I-01A-22R-A034-07	LumB	0.123004	0.327687	0.0506062	0	0.0549179
TCGA-A8-A09M-01A-11R-A00Z-07	LumB	0.262553	0.1145	0	0.063641	0
TCGA-A8-A09N-01A-11R-A00Z-07	LumB	0.205768	0.151079	0.225398	0.0820213	0.137635
TCGA-A8-A09Q-01A-11R-A00Z-07	LumB	0.650213	0.123799	0.0117819	0.355355	0.0190614
TCGA-A8-A09R-01A-11R-A00Z-07	LumB	0	0.591105	0.126709	0.0549179	0.115166
TCGA-A8-A09T-01A-11R-A00Z-07	LumA	1.82636	0.342669	0.114767	0.794936	0.238542
TCGA-A8-A09V-01A-11R-A034-07	LumA	0.171847	0.352081	0.152638	5.56344	0.1145
TCGA-A8-A09W-01A-11R-A00Z-07	LumB	0.082975	0.393306	0	0.0216219	0
TCGA-A8-A09Z-01A-11R-A00Z-07	LumB	0.0791562	0.286408	0	0.0999011	0
TCGA-A8-A0A1-01A-11R-A00Z-07	LumA	0.120219	0.334911	0.0972062	1.92873	0
TCGA-A8-A0A4-01A-11R-A00Z-07	LumA	0.780058	0.230326	1.7166	1.05381	1.22336
TCGA-A8-A0A6-01A-12R-A056-07	LumA	0.322505	0.29901	0.939828	1.29619	1.2643
TCGA-A8-A0A7-01A-11R-A00Z-07	Her2	0.0799754	0.156008	0.204642	0.170694	0.0867838
TCGA-A8-A0AD-01A-11R-A056-07	LumA	0.0954519	0.331017	0.0771062	0.143263	0.0318186
TCGA-AC-A23C-01A-12R-A169-07	LumA	0.276794	0.598365	0.585347	0.293841	0.320311
TCGA-AC-A23E-01A-11R-A157-07	LumA	0.193456	0.327917	0.206018	0.10165	0.247928
TCGA-AC-A23G-01A-11R-A213-07	LumA	1.30381	0.952483	1.32498	1.11237	1.56267
TCGA-AC-A23H-01A-11R-A157-07	Normal	0.132906	0.693141	0.041243	0.0176369	0
TCGA-AC-A2B8-01A-11R-A17B-07	LumA	0.146003	0.381726	0.37729	0.269991	0.133958
TCGA-AC-A2BK-01A-11R-A21T-07	Basal	0.238542	2.81178	4.9666	0.021764	3.97231
TCGA-AC-A2BM-01A-11R-A21T-07	LumB	0.127633	0.180403	0.199625	0.190425	0.240375
TCGA-AC-A2FB-01A-11R-A17B-07	Normal	1.56759	0.221939	1.51733	0.656084	1.96255
TCGA-AC-A2FE-01A-11R-A19W-07	LumA	0.102725	0.212009	1.13953	0.378734	0.153676
TCGA-AC-A2FF-01A-11R-A17B-07	Normal	0.618615	0.193583	1.51637	0.923187	1.43536
TCGA-AC-A2FG-01A-11R-A17B-07	LumA	0.938248	0.344601	2.28277	4.09112	2.19424
TCGA-AC-A2FM-01A-11R-A19W-07	Normal	0.193204	0.299362	0.0648829	0.267955	0.0529723
TCGA-AC-A3BB-01A-21R-A19W-07	LumA	0.182565	0.372729	0.243669	0.380619	0.14496
TCGA-AC-A3EH-01A-22R-A22K-07	LumA	0.0697022	0.636822	0.110096	0.170951	0.255561
TCGA-AC-A3OD-01A-11R-A21T-07	LumA	0.178237	0.140386	0.272501	0.725261	1.07492
TCGA-AC-A3OD-01B-06R-A22O-07	LumA	0.345169	0.228603	0.482745	1.92402	1.45186
TCGA-AC-A3TM-01A-11R-A22K-07	LumA	0.308244	0.317883	0.290188	2.06678	0.65104
TCGA-AC-A3TN-01A-11R-A22K-07	LumA	0.310805	0.326997	0.230818	1.45196	0.376624
TCGA-AC-A3W5-01A-11R-A22K-07	Her2	0.180403	0.528271	0.0896337	0.391328	0
TCGA-AC-A3YJ-01A-11R-A22U-07	LumA	0.139731	0.354565	0.131194	0.517225	0
TCGA-AC-A4ZE-01A-11R-A41B-07	LumA	0.183074	0.440952	0.0309716	0.303342	0
TCGA-AC-A5EH-01A-11R-A28M-07	Her2	0.136716	0.518334	0.0378742	0.305679	0
TCGA-AC-A5XS-01A-11R-A29R-07	LumA	0.126048	0.103934	0.197111	0.188148	0.212881
TCGA-AC-A5XU-01A-11R-A28M-07	LumA	0.0812033	0.33308	0.0813396	0.0418037	0.0270125
TCGA-AC-A62V-01A-11R-A31O-07	LumB	0.0373119	0.263034	0	0.0931545	0
TCGA-AC-A62X-01A-11R-A29R-07	Basal	2.24257	0.740194	2.66891	0.0434845	3.33653
TCGA-AC-A62Y-01A-11R-A29R-07	LumA	0.0798389	0.257252	0.064331	1.63812	0
TCGA-AC-A6IW-01A-12R-A33J-07	Basal	6.85201	1.47056	3.78432	0.101516	2.85366
TCGA-AC-A6IX-01A-12R-A32P-07	LumA	0.1956	0.220082	0.50518	0.543892	0.361207
TCGA-AC-A6IX-06A-11R-A32P-07	LumA	0	0.376068	1.29378	0.144307	0.0193461
TCGA-AC-A6NO-01A-12R-A33J-07	LumA	0.363451	0.418999	0.619366	1.6717	0.661932
TCGA-AC-A7VB-01A-11R-A352-07	LumB	0.0688771	0.211012	0.0418037	0.136848	0
TCGA-AC-A8OP-01A-11R-A36F-07	LumA	0.156138	0.746141	0.617863	0.431463	0.804219
TCGA-AC-A8OQ-01A-11R-A41B-07	Basal	0.400319	1.97262	1.98885	0.153935	5.02464
TCGA-AN-A03X-01A-21R-A00Z-07	LumA	0	0.689299	0	0.166844	0
TCGA-AN-A03Y-01A-21R-A00Z-07	LumB	0.0608775	0.173383	0.0610158	0.513289	0
TCGA-AN-A041-01A-11R-A034-07	LumA	0.130667	0.261471	0.130931	0.0844725	0.0221902
TCGA-AN-A04A-01A-21R-A034-07	LumA	1.15023	0.359071	0.623399	0	0.601221
TCGA-AN-A04C-01A-21R-A034-07	Her2	0.479334	0.123666	0.100036	0.0641931	0.0497702
TCGA-AN-A04D-01A-21R-A034-07	Basal	0.271784	0.733094	4.52618	0.0274372	0.466236
TCGA-AN-A0AJ-01A-11R-A00Z-07	LumB	0.213005	0.249263	0.0130691	0.454071	0
TCGA-AN-A0AK-01A-21R-A00Z-07	LumB	0	0.0170667	0.0201999	0	0
TCGA-AN-A0AL-01A-11R-A00Z-07	Basal	1.48089	3.78081	5.3118	0.0360461	2.57032
TCGA-AN-A0AT-01A-11R-A034-07	Basal	4.0477	1.72592	4.49065	0.253989	2.71264
TCGA-AN-A0FD-01A-11R-A034-07	LumA	0.122076	0.179001	0.0827026	0.326997	0.0543623
TCGA-AN-A0FF-01A-11R-A034-07	LumB	0.160533	0.447738	0.098689	0.274411	0
TCGA-AN-A0FJ-01A-11R-A00Z-07	Basal	4.61502	2.9055	5.9747	0.0377336	2.30696
TCGA-AN-A0FK-01A-11R-A034-07	LumA	0	0.0699771	0.030548	1.1689	0
TCGA-AN-A0FL-01A-11R-A034-07	Basal	1.11503	2.03485	4.03377	0.015783	4.23567
TCGA-AN-A0FN-01A-11R-A034-07	LumA	0.320542	0.635708	0.0130691	1.29261	0
TCGA-AN-A0FS-01A-11R-A034-07	LumA	0.501414	0.174406	0.874443	3.16649	0.770364
TCGA-AN-A0FT-01A-11R-A034-07	LumA	1.68459	0.136716	0.0094905	0.0359054	0
TCGA-AN-A0FV-01A-11R-A00Z-07	Her2	0.605115	1.08318	0.0590783	0	0.117828
TCGA-AN-A0XL-01A-11R-A10J-07	LumA	0.439889	0.108357	0.415326	0.312317	0.66175
TCGA-AN-A0XN-01A-21R-A109-07	LumA	0	0.539531	0	0.309409	0
TCGA-AN-A0XO-01A-11R-A109-07	LumA	0.200253	0.571725	0.162726	0.282499	0.133827
TCGA-AN-A0XP-01A-11R-A109-07	LumA	0	0.287945	0.0441843	0.705314	0.20389
TCGA-AN-A0XS-01A-22R-A109-07	LumA	0.276199	0.202762	0.202136	0.308477	0.333767
TCGA-AN-A0XV-01A-11R-A109-07	LumA	0.0687396	0.361993	0.257855	1.05651	0.110631
TCGA-AN-A0XW-01A-11R-A109-07	LumA	0.119024	0.403595	0.0164963	1.32274	0.153546
TCGA-AO-A03L-01A-41R-A056-07	LumA	0.0387171	0.515107	0.467071	0.0394192	0.682483
TCGA-AO-A03O-01A-11R-A00Z-07	LumB	0.650397	0.507211	0.021764	0.323197	0.200128
TCGA-AO-A03R-01A-21R-A034-07	Normal	0.240253	0.0374525	0.368042	0.211635	0.759667
TCGA-AO-A03U-01B-21R-A10J-07	Normal	3.26538	0.800082	5.65857	0.397474	4.30763
TCGA-AO-A03V-01A-11R-A115-07	LumA	0.212134	0.231924	0.720716	0.43776	0.390007
TCGA-AO-A0J2-01A-11R-A034-07	Her2	0.128557	0.507211	0.0319597	0.0136409	0
TCGA-AO-A0J3-01A-11R-A034-07	LumB	0	0.0319597	0.0471195	0.295605	0.0154976
TCGA-AO-A0J4-01A-11R-A034-07	Basal	2.79892	1.9279	6.8144	0.026446	4.33109
TCGA-AO-A0J5-01A-11R-A034-07	LumA	0.146264	0.906429	0.0366088	0.0909889	0
TCGA-AO-A0J6-01A-11R-A034-07	Basal	2.69472	2.10939	4.26221	0.12075	3.05634
TCGA-AO-A0J9-01A-11R-A034-07	LumA	0.310805	0.115965	0.111432	0.157691	0.374733
TCGA-AO-A0JA-01A-11R-A056-07	LumA	0.191815	0.224781	0.837378	0.100709	0.706111
TCGA-AO-A0JB-01A-11R-A32Y-07	Normal	0.202386	0.101516	0.842858	0.135535	0.643302
TCGA-AO-A0JC-01A-11R-A056-07	LumA	0.214995	0.407842	0.090176	0.665302	0.144046
TCGA-AO-A0JF-01A-11R-A056-07	LumA	0.471344	0.538737	0.0727232	1.04579	0.0594937
TCGA-AO-A0JG-01A-31R-A084-07	LumA	0.437441	0.157949	1.41349	0.300534	0.815575
TCGA-AO-A0JI-01A-21R-A056-07	LumA	0.127765	0.173895	0.0697022	0.129876	0.028852
TCGA-AO-A124-01A-11R-A10J-07	Basal	1.8991	2.05977	5.68557	0	2.7955
TCGA-AO-A125-01A-11R-A10J-07	LumA	0.270828	0.260869	0.0263043	2.29552	0
TCGA-AO-A128-01A-11R-A10J-07	Basal	0.719928	0.436588	4.0286	0.125387	1.79805
TCGA-AO-A129-01A-21R-A10J-07	Basal	3.3488	0.888617	4.07343	0.177344	2.71993
TCGA-AO-A12A-01A-21R-A115-07	LumA	0.590434	0.318346	2.16842	1.72888	2.07892
TCGA-AO-A12B-01A-11R-A10J-07	LumA	0	0.10165	0.0339339	2.04051	0
TCGA-AO-A12C-01A-11R-A10J-07	LumA	0.503043	0.406537	0.749491	0.0848807	0.782492
TCGA-AO-A12D-01A-11R-A115-07	Her2	1.14078	0.226632	0.0754642	0.131326	0
TCGA-AO-A12F-01A-11R-A115-07	Basal	1.9621	0.144177	3.98207	0.092884	4.6018
TCGA-AO-A12G-01A-11R-A10J-07	LumA	0.41738	0.155231	0.243791	1.71405	0.127237
TCGA-AO-A12H-01A-11R-A115-07	LumA	0.116631	0.0554733	0.012068	0.447844	0
TCGA-AO-A1KO-01A-31R-A13Q-07	Normal	3.04287	0.104873	4.70061	0.827738	4.12946
TCGA-AO-A1KR-01A-12R-A144-07	Basal	3.22598	0.268913	1.81287	0.097476	0.765704
TCGA-AO-A1KS-01A-11R-A13Q-07	LumB	0.477781	0.387473	0.62826	0.59053	0.676448
TCGA-AQ-A04H-01B-11R-A10J-07	LumB	0	0.0959919	0.229588	0.0174944	0.129085
TCGA-AQ-A04J-01A-02R-A034-07	Basal	3.17228	1.01906	4.67013	0.222063	3.14303
TCGA-AQ-A04L-01B-21R-A10J-07	LumA	0.215244	0.408168	0.0650208	0.0167815	0
TCGA-AQ-A0Y5-01A-11R-A14M-07	LumA	0.51005	0.671384	0.0600474	0.0571383	0
TCGA-AQ-A1H2-01A-11R-A13Q-07	LumA	0.0608775	0.116365	0.0123541	0.031254	0
TCGA-AQ-A54N-01A-11R-A266-07	Basal	2.7015	0.767655	3.80104	0.159242	1.41835
TCGA-AQ-A54O-01A-11R-A266-07	LumB	0.0816123	0.408929	0.0167815	0.390448	0
TCGA-AR-A0TP-01A-11R-A084-07	Basal	1.82676	2.28531	6.02152	0.208517	4.39673
TCGA-AR-A0TQ-01A-11R-A084-07	LumB	0.271665	0.180657	0.599508	0.474981	0.233765
TCGA-AR-A0TR-01A-11R-A084-07	LumA	0	0.428893	0	1.74532	0
TCGA-AR-A0TU-01A-31R-A109-07	Basal	2.02627	1.13462	4.35686	0.0714881	4.83278
TCGA-AR-A0TV-01A-21R-A084-07	LumB	0.322274	0.125916	0.0568609	0.398679	0
TCGA-AR-A0TX-01A-11R-A084-07	Her2	0.139731	0.221444	0.0717627	0.0184917	0.0927487
TCGA-AR-A0TY-01A-12R-A115-07	LumB	0.683562	1.11969	0.147958	0.0955869	0.0821576
TCGA-AR-A0U0-01A-11R-A109-07	Basal	2.7122	1.47145	2.16877	0.0401209	0.917317
TCGA-AR-A0U2-01A-11R-A109-07	LumB	2.47277	0.169027	0.0169241	0.0213376	0
TCGA-AR-A0U3-01A-11R-A109-07	LumA	0.0666748	0.258338	0.20364	0.494262	0.127765
TCGA-AR-A0U4-01A-11R-A109-07	Basal	0.616828	2.61124	5.49924	1.05033	3.32516
TCGA-AR-A1AH-01A-11R-A12D-07	Basal	1.74949	0.772139	0.843662	0.0184917	0.136848
TCGA-AR-A1AI-01A-11R-A12P-07	Basal	1.18593	1.59703	5.03058	0.0163537	0.941407
TCGA-AR-A1AJ-01A-21R-A12P-07	Basal	1.76158	0.506196	4.41303	0.28155	2.52191
TCGA-AR-A1AK-01A-21R-A12P-07	LumA	0.417704	0.295723	1.71774	0.629007	1.11257
TCGA-AR-A1AL-01A-21R-A12P-07	LumA	0.763157	0.393087	1.64492	2.48782	1.58467
TCGA-AR-A1AN-01A-11R-A12P-07	LumA	0.290188	0.364348	0.0698396	0.366924	0
TCGA-AR-A1AO-01A-11R-A12P-07	Normal	0.907506	0.180784	2.44204	0.152378	1.59273
TCGA-AR-A1AP-01A-11R-A12P-07	LumA	0.104471	0.3122	0.624803	0.384602	0.667574
TCGA-AR-A1AT-01A-11R-A12P-07	Her2	0	0.699552	0.0224743	0.0284277	0
TCGA-AR-A1AU-01A-11R-A12P-07	LumA	0.39594	0.299714	1.54147	0.417704	1.22095
TCGA-AR-A1AV-01A-21R-A12P-07	LumA	0.148739	0.497434	0	0.60862	0.0253123
TCGA-AR-A1AW-01A-21R-A12P-07	LumB	0.157949	0.0668125	0.107554	0.246591	0.0180644
TCGA-AR-A1AX-01A-11R-A12P-07	LumA	0.0409625	0.331705	0.709379	0.678433	0.884559
TCGA-AR-A24H-01A-11R-A169-07	LumB	0.904889	0.540424	0.0856966	0.0626744	0.0992279
TCGA-AR-A24K-01A-11R-A169-07	LumB	0.225522	0.156526	0	0.979074	0.0226164
TCGA-AR-A24L-01A-11R-A169-07	LumA	0.0600474	0.475189	0.476745	0.216486	0.429321
TCGA-AR-A24M-01A-11R-A169-07	LumA	0.612494	0.455649	1.14463	0.406101	1.42444
TCGA-AR-A24N-01A-11R-A169-07	LumB	0	0.3421	0.0130691	0.679063	0.0211954
TCGA-AR-A24O-01A-11R-A169-07	LumA	0.776946	0.403813	1.87739	0.152638	1.49978
TCGA-AR-A24P-01A-11R-A169-07	LumA	0.102053	0.612966	0.516923	0.508226	0.416732
TCGA-AR-A24Q-01A-12R-A169-07	Basal	1.21872	1.5913	5.02251	0.0292762	4.24353
TCGA-AR-A24U-01A-11R-A169-07	Her2	0.218843	0.363003	0	0.101516	0
TCGA-AR-A24V-01A-21R-A169-07	LumA	0.0681893	0.510456	0.0817487	0.0522768	0.151469
TCGA-AR-A24W-01A-11R-A169-07	LumA	1.2867	0.492827	2.82955	2.43896	2.0498
TCGA-AR-A24X-01A-11R-A169-07	LumA	0.400101	0.301002	0.197236	1.69122	0.30871
TCGA-AR-A24Z-01A-11R-A169-07	LumB	0.0862403	0.326307	0.0117819	0.183582	0
TCGA-AR-A250-01A-31R-A169-07	LumB	0.108625	0.363451	0.119423	0.0284277	0.0893626
TCGA-AR-A251-01A-12R-A169-07	Basal	1.31249	1.6914	2.53401	0.078883	1.54977
TCGA-AR-A252-01A-11R-A169-07	LumA	0.328722	0.077243	1.2472	0.251204	0.793188
TCGA-AR-A254-01A-21R-A169-07	Her2	0.0844725	0.339935	0.878765	0.0292762	0.558659
TCGA-AR-A255-01A-11R-A169-07	LumA	0.358059	0.392427	0.503858	0.61372	0.870266
TCGA-AR-A256-01A-11R-A169-07	Basal	7.89336	2.50164	3.58382	0.157691	4.07932
TCGA-AR-A2LE-01A-11R-A180-07	LumA	0.114367	0.229342	0.0622599	1.67613	0.100036
TCGA-AR-A2LH-01A-31R-A18M-07	Normal	0.616452	0.23952	1.29319	0.918997	1.1003
TCGA-AR-A2LJ-01A-12R-A19W-07	LumA	0.36614	0.275007	1.20383	1.44053	0.445409
TCGA-AR-A2LK-01A-11R-A180-07	LumB	0.149389	0.2587	0.0465609	0.289244	0
TCGA-AR-A2LN-01A-21R-A18M-07	LumA	0.402613	0.579759	1.37072	0.881273	1.07806
TCGA-AR-A2LQ-01A-22R-A18M-07	Normal	0.307429	0.43957	1.07169	0.229588	1.09079
TCGA-AR-A5QN-01A-12R-A28M-07	LumA	0.207393	0.320427	0.220701	0.25882	0.245009
TCGA-AR-A5QP-01A-11R-A28M-07	LumA	0.97497	0.414244	2.65361	1.67518	1.9324
TCGA-AR-A5QQ-01A-11R-A28M-07	Basal	1.1121	2.48246	0.90458	0.0848807	0.208642
TCGA-B6-A0I1-01A-11R-A21T-07	Basal	2.29243	1.49324	1.36255	0.0143553	0.521051
TCGA-B6-A0I2-01A-11R-A034-07	Basal	6.85129	0.0982848	4.06968	0.0156403	2.65143
TCGA-B6-A0I5-01A-11R-A034-07	LumA	0.338681	0.240375	0.132906	0.228111	0.044604
TCGA-B6-A0I6-01A-11R-A034-07	Basal	2.61443	0.576087	5.75488	0.10017	1.82318
TCGA-B6-A0IB-01A-11R-A034-07	LumB	0.0859685	0.228357	0	0	0
TCGA-B6-A0IE-01A-11R-A034-07	LumA	0.176706	0.129349	0.510658	0.830985	0.6054
TCGA-B6-A0IG-01A-11R-A034-07	LumA	0.109829	0.856388	0.8614	0.09815	0.458907
TCGA-B6-A0IH-01A-11R-A115-07	LumA	0.717649	0.394624	1.52867	0.945233	1.29913
TCGA-B6-A0IJ-01A-11R-A034-07	Basal	2.37462	0.654802	5.22673	0.0676387	2.50236
TCGA-B6-A0IN-01A-11R-A034-07	LumB	0.0409625	0.0603241	0.0247452	0.140779	0.0532504
TCGA-B6-A0IQ-01A-11R-A034-07	Basal	3.32649	0.376624	3.31976	0.157432	0.817951
TCGA-B6-A0RE-01A-11R-A056-07	Basal	3.89114	2.53899	4.50449	0.0408223	4.04369
TCGA-B6-A0RG-01A-11R-A056-07	LumA	0.365916	0.688136	0.120086	0.30871	0.0985543
TCGA-B6-A0RH-01A-21R-A115-07	Her2	0.158725	0.870818	0.0657102	0.186501	0
TCGA-B6-A0RI-01A-11R-A056-07	LumA	0.110764	0.604641	0.103934	0.791522	0
TCGA-B6-A0RL-01A-11R-A084-07	LumB	0.1396	0.0931545	0.0291348	0.0367495	0.158466
TCGA-B6-A0RM-01A-11R-A084-07	LumA	0.215492	0.0922074	0.229342	0.481299	0
TCGA-B6-A0RN-01A-12R-A084-07	LumA	0.252416	0.4959	0	1.31678	0
TCGA-B6-A0RO-01A-22R-A084-07	LumA	0.365357	0.809579	0.743558	0.343465	0.509544
TCGA-B6-A0RP-01A-21R-A084-07	LumA	0.0346383	0.488412	0.0550568	0.736908	0.0227584
TCGA-B6-A0RQ-01A-11R-A115-07	Normal	2.43603	0.0908534	2.95593	2.42366	4.57754
TCGA-B6-A0RS-01A-11R-A084-07	Her2	0.558953	0.61711	0.0746424	0.0677764	0.0352016
TCGA-B6-A0RT-01A-21R-A084-07	Basal	1.06336	0.387693	1.49472	0.180148	2.49219
TCGA-B6-A0RU-01A-11R-A084-07	Basal	2.50551	1.35084	4.21573	0.179129	2.49083
TCGA-B6-A0WS-01A-11R-A115-07	LumA	0.0384362	0.495491	0.105544	0.168257	0.0500489
TCGA-B6-A0WT-01A-11R-A109-07	LumA	0.0762854	0.508733	0.521352	1.18244	0.91533
TCGA-B6-A0WW-01A-11R-A109-07	LumB	0.667393	0.205393	0.0710762	0.146395	0.1141
TCGA-B6-A0WY-01A-11R-A109-07	LumA	0.110363	0.297368	1.58904	0.147697	1.83944
TCGA-B6-A0X1-01A-11R-A109-07	Basal	1.03977	0.775093	0.929488	0.101919	0.908967
TCGA-B6-A0X4-01A-11R-A109-07	LumA	0	0.45628	0.0240359	0.399663	0.317188
TCGA-B6-A0X5-01A-21R-A109-07	LumB	0.309875	1.25102	0	0.049352	0
TCGA-B6-A1KC-01B-11R-A157-07	LumB	0.140779	0.0672257	0.00992041	0	0.0318186
TCGA-B6-A1KF-01A-11R-A13Q-07	Basal	5.14825	0.767231	3.52159	0.0220482	3.30801
TCGA-B6-A1KI-01A-11R-A14M-07	LumA	0.171975	0.256407	0.0912598	0.471135	0.0827026
TCGA-B6-A1KN-01A-11R-A13Q-07	LumB	1.61094	0.743472	0.844627	0.0504669	0.573278
TCGA-B6-A2IU-01A-32R-A18M-07	LumA	0.409038	0.250598	0.479644	0.384823	0.618521
TCGA-B6-A3ZX-01A-11R-A239-07	Basal	1.5538	2.18085	3.42723	0.465086	4.11804
TCGA-B6-A400-01A-11R-A239-07	Basal	2.81274	3.01289	4.94151	0.12446	4.22243
TCGA-B6-A408-01A-12R-A24H-07	LumA	0.0617071	0.334683	0.0739573	0.874915	0.174406
TCGA-B6-A409-01A-11R-A24H-07	Basal	1.51415	0.973354	5.00273	0.0611541	2.77617
TCGA-BH-A0AU-01A-11R-A12P-07	Normal	0.143785	0.224781	0.506094	0.191689	0.155879
TCGA-BH-A0AW-01A-11R-A056-07	Her2	0.532965	0.389897	0.115832	0.021764	0
TCGA-BH-A0AY-01A-21R-A00Z-07	Normal	0.127897	0.374511	0	0.0169241	0
TCGA-BH-A0B0-01A-21R-A115-07	LumA	0.644595	0.790689	0.124857	0.363451	0.126973
TCGA-BH-A0B1-01A-12R-A056-07	LumA	0.153935	0.881116	0.225768	0.0406821	0.243547
TCGA-BH-A0B5-01A-11R-A12P-07	LumA	0.0436245	0.587269	0.198997	1.65141	0.334454
TCGA-BH-A0B7-01A-12R-A115-07	Normal	0.572793	0.88885	0.194087	0.242084	0
TCGA-BH-A0B8-01A-21R-A056-07	Normal	0.460795	0.436482	0	0	0
TCGA-BH-A0B9-01A-11R-A056-07	Basal	4.09572	1.36508	5.94055	0.159371	3.84653
TCGA-BH-A0BC-01A-22R-A084-07	Normal	0.505383	0.143655	1.00043	1.77636	0.7589
TCGA-BH-A0BF-01A-21R-A12P-07	LumB	0	0.449957	0.0560285	0.337654	0.0458623
TCGA-BH-A0BG-01A-11R-A115-07	Basal	2.32628	2.66667	5.18052	0.0629506	3.82754
TCGA-BH-A0BJ-01A-11R-A056-07	Normal	0.463936	0.309991	1.37368	0.941106	0.505078
TCGA-BH-A0BL-01A-11R-A115-07	Basal	2.12605	1.46404	3.77153	0.272382	2.57168
TCGA-BH-A0BO-01A-23R-A12D-07	LumA	0.253747	0.682394	1.49999	1.63654	0.637935
TCGA-BH-A0BP-01A-11R-A115-07	LumA	0.845992	0.396379	1.02297	0.288299	0.813525
TCGA-BH-A0BQ-01A-21R-A115-07	Normal	0.503959	0.655718	1.30287	1.68482	0.541118
TCGA-BH-A0BT-01A-11R-A12P-07	Normal	0.17031	0.387142	0.42417	0.700173	0.443819
TCGA-BH-A0BW-01A-11R-A115-07	Normal	2.52319	3.32452	6.04938	0.0236102	3.79412
TCGA-BH-A0BZ-01A-31R-A12P-07	Normal	0.453017	0.20201	0.090447	0	0.0843364
TCGA-BH-A0C0-01A-21R-A056-07	Normal	0.254715	0.63292	0.255319	0.0915306	0
TCGA-BH-A0C1-01B-11R-A12D-07	LumA	1.06619	0.907967	0.146264	0.124593	0.107286
TCGA-BH-A0C7-01B-11R-A115-07	LumB	0.2444	0.366476	0.502229	0.946431	0.62527
TCGA-BH-A0DE-01A-11R-A115-07	LumA	0.69323	0.223052	1.16157	0.0877344	1.30252
TCGA-BH-A0DH-01A-11R-A084-07	Normal	0.158725	0.104068	0.235359	0.0503276	0.382612
TCGA-BH-A0DI-01A-21R-A12P-07	LumA	0.40969	0.633385	1.1119	0.125783	1.07813
TCGA-BH-A0DK-01A-21R-A056-07	LumA	0.244035	0.491494	0.909043	0.174918	0.733007
TCGA-BH-A0DL-01A-11R-A115-07	Normal	1.15614	3.5382	5.12708	0.158337	0.171335
TCGA-BH-A0DO-01B-11R-A12D-07	Normal	0.817951	0.141302	1.16768	3.16374	1.51798
TCGA-BH-A0DP-01A-21R-A056-07	Normal	0.681854	0.462681	1.10949	1.2107	1.78885
TCGA-BH-A0DQ-01A-11R-A084-07	LumA	0.507211	0.216362	0.306262	0.210514	0.50782
TCGA-BH-A0DS-01A-11R-A056-07	LumA	0.0768327	0.467071	0	0.0781999	0.0506062
TCGA-BH-A0DT-01A-21R-A12D-07	Normal	0.564817	0.440527	0.812129	2.24385	0.842215
TCGA-BH-A0DV-01A-21R-A12P-07	Normal	0.408168	0.389677	0.423202	0.773574	0.610417
TCGA-BH-A0DX-01A-11R-A115-07	LumA	0.608525	0.441165	0.395721	0.197614	0.514299
TCGA-BH-A0DZ-01A-11R-A00Z-07	Normal	0.545672	0.319849	0.0328061	0.0415234	0.498659
TCGA-BH-A0E1-01A-11R-A056-07	Normal	0.480782	0.26111	1.29378	0.226755	0.482642
TCGA-BH-A0E2-01A-11R-A056-07	LumA	0.494979	0.619178	0.395831	0.194213	0.219711
TCGA-BH-A0E6-01A-11R-A034-07	Basal	2.5674	1.71317	2.78226	0.245617	2.94257
TCGA-BH-A0EA-01A-11R-A115-07	LumA	0.512581	0.469157	0.521553	0.946431	0.836086
TCGA-BH-A0EE-01A-11R-A034-07	Her2	1.46733	1.53764	0.232784	0.0524159	0
TCGA-BH-A0GY-01A-11R-A056-07	LumA	0.809744	1.0916	0.657731	0.0237521	0.201257
TCGA-BH-A0GZ-01A-11R-A056-07	LumA	0.212258	0.532866	0.026021	0.172103	0.042084
TCGA-BH-A0H0-01A-11R-A056-07	LumB	0.0575542	0.0221902	0.0233263	0.769095	0.0190614
TCGA-BH-A0H3-01A-11R-A12P-07	LumA	0.181293	0.451435	1.34238	2.58455	1.17588
TCGA-BH-A0H5-01A-21R-A115-07	Normal	0.728138	0.149389	1.43632	2.8042	0.988776
TCGA-BH-A0HA-01A-11R-A12P-07	Normal	0.0415234	0.352533	0.0820213	0.0628125	0.0539454
TCGA-BH-A0HB-01A-11R-A056-07	LumA	0.39605	0.588613	0.0742314	0.164143	0.141564
TCGA-BH-A0HF-01A-11R-A056-07	LumA	0.935158	1.44111	0.648557	1.42196	0.341417
TCGA-BH-A0HI-01A-11R-A084-07	LumA	0.115965	0.289362	0.138421	0.877352	0.173127
TCGA-BH-A0HL-01A-11R-A10U-07	LumA	1.06702	0.470094	0.016211	0.137504	0.126576
TCGA-BH-A0HN-01A-11R-A10U-07	LumA	0.163885	0.123136	0	0.385044	0
TCGA-BH-A0HO-01A-11R-A034-07	LumA	0.0912598	0.205393	0.12075	0.107688	0.0798389
TCGA-BH-A0HQ-01A-11R-A034-07	LumA	0.557974	0.368936	1.259	0.693855	0.894604
TCGA-BH-A0HU-01A-11R-A034-07	LumB	0.0321008	0.398679	0.0511633	0.156397	0
TCGA-BH-A0HW-01A-11R-A034-07	LumB	0.0651587	0.100843	0.026446	0.52095	0.0216219
TCGA-BH-A0HX-01A-21R-A056-07	LumA	2.47944	0.753776	0.103531	0.0880059	0.0571383
TCGA-BH-A0W3-01A-11R-A109-07	LumB	0	0.237686	0.0253123	0.368824	0
TCGA-BH-A0W5-01A-11R-A109-07	LumA	0.207643	0.457857	1.00978	0.365804	1.06688
TCGA-BH-A0WA-01A-11R-A109-07	Basal	4.00715	2.18085	5.08702	0.0854247	4.59585
TCGA-BH-A18G-01A-11R-A12D-07	Basal	3.68656	1.00978	5.62641	0	5.77402
TCGA-BH-A18H-01A-11R-A12D-07	LumA	0.127765	0.216734	0.103397	0.541317	0.138552
TCGA-BH-A18I-01A-11R-A12D-07	LumA	0.154713	0.667847	0.832607	0.229834	0.340505
TCGA-BH-A18J-01A-11R-A12D-07	Normal	0.0712135	0.941632	0.0289934	0.0184917	0.0922074
TCGA-BH-A18K-01A-11R-A12D-07	Normal	1.82044	0.739503	0.144569	0.180912	0.247563
TCGA-BH-A18M-01A-11R-A12D-07	Normal	0.25084	0.348799	0.796016	0.599508	0.581303
TCGA-BH-A18Q-01A-12R-A12D-07	Normal	2.82603	0.56589	5.37608	0.650489	4.2526
TCGA-BH-A18R-01A-11R-A12D-07	Normal	0.856149	0.183074	1.4599	1.58092	1.03111
TCGA-BH-A18S-01A-11R-A12D-07	Normal	0.0683269	0.127501	0.0277203	2.24324	0.0669502
TCGA-BH-A18V-01A-11R-A12D-07	Normal	3.18209	1.88819	6.63671	0.121679	4.05454
TCGA-BH-A1EN-01A-11R-A13Q-07	Normal	2.77556	0.476226	0.0122111	0	0
TCGA-BH-A1ES-01A-11R-A137-07	LumA	0.295135	0.923948	0.0430645	0.387252	0.53087
TCGA-BH-A1EX-01A-11R-A13Q-07	LumA	0.649018	1.67243	0	2.15345	0.0166389
TCGA-BH-A1EY-01A-11R-A13Q-07	LumA	0.816149	0.488104	0	1.31586	0.0353424
TCGA-BH-A1F0-01A-11R-A137-07	Normal	1.69857	0.873262	4.48422	0.325386	1.80616
TCGA-BH-A1F8-01A-11R-A13Q-07	Normal	1.86659	0.327802	0.130799	0	0.171847
TCGA-BH-A1FB-01A-11R-A13Q-07	Normal	1.13868	0.41997	2.04376	0.9387	2.70615
TCGA-BH-A1FD-01A-11R-A13Q-07	Normal	0	0.535157	0.0378742	0.196733	0
TCGA-BH-A1FE-01A-11R-A13Q-07	Normal	0.179766	0.455018	0.632082	0.109294	0.413811
TCGA-BH-A1FE-06A-11R-A213-07	Normal	0.0380147	0.0289934	0.0455828	0.1129	0
TCGA-BH-A1FG-01A-11R-A13Q-07	Normal	0.249506	0.102322	0.174662	0.287827	0.289126
TCGA-BH-A1FJ-01A-11R-A13Q-07	Normal	1.3055	1.43627	0.0433445	3.36333	0.136716
TCGA-BH-A1FL-01A-11R-A13Q-07	LumA	0.715191	0.304277	0.0724488	2.08311	0.0936954
TCGA-BH-A1FN-01A-11R-A13Q-07	Normal	0.211261	1.36306	0.0668125	0.486354	0
TCGA-BH-A201-01A-11R-A14M-07	LumA	0.541217	0.611267	1.85344	0.474981	1.71576
TCGA-BH-A202-01A-11R-A14M-07	LumB	0.0801119	0.383829	1.85563	0.0681893	0.0528332
TCGA-BH-A203-01A-12R-A169-07	Normal	1.74407	0.318693	0.262914	0.254715	0.148609
TCGA-BH-A204-01A-11R-A157-07	Normal	0.118626	0.15095	0.0196308	0.024887	0
TCGA-BH-A208-01A-11R-A157-07	Normal	0.98324	1.03513	0.544683	0.117429	0.597889
TCGA-BH-A209-01A-11R-A157-07	Normal	0.0255958	0.224905	0.0103502	0.505789	0
TCGA-BH-A28Q-01A-11R-A16F-07	LumA	0.0942361	0.269871	0.0882773	0.662935	0.0622599
TCGA-BH-A2L8-01A-11R-A18M-07	LumA	0.221444	1.33725	0.706641	1.98801	0.482539
TCGA-BH-A42T-01A-11R-A24H-07	LumB	0.174918	0.163628	0.0246034	0.0465609	0
TCGA-BH-A42U-01A-12R-A24H-07	Normal	1.83172	0.500292	2.29781	0.984699	2.48556
TCGA-BH-A42V-01A-11R-A24H-07	LumA	1.13231	0.167872	1.58535	1.2241	2.11453
TCGA-BH-A5IZ-01A-11R-A27Q-07	Basal	6.54119	3.48105	5.53268	0.306379	5.34678
TCGA-BH-A5J0-01A-11R-A27Q-07	LumA	0.113567	0.275603	0.0769695	0.115433	0.0506062
TCGA-BH-A6R9-01A-21R-A32P-07	Normal	0.153157	1.84515	0.836974	0.597317	0.430392
TCGA-BH-A8FZ-01A-11R-A352-07	Normal	0.734569	0.201508	2.58676	0.702214	2.25647
TCGA-BH-A8G0-01A-11R-A352-07	LumA	0.759326	0.533763	1.07799	4.78982	1.95639
TCGA-BH-AB28-01A-31R-A41B-07	LumA	0.271067	0.454702	0.47176	1.02411	0.704783
TCGA-C8-A12N-01A-11R-A115-07	LumA	0.0419438	0.56774	0.0666748	0.163499	0
TCGA-C8-A12O-01A-11R-A115-07	LumA	0.0384362	0.675726	0.190172	0.0582472	0.122076
TCGA-C8-A12P-01A-11R-A115-07	Her2	0.245009	1.56633	0.0745054	0.0569996	0
TCGA-C8-A12Q-01A-11R-A115-07	Her2	0.253868	0.554343	0.54893	0.102188	0.541614
TCGA-C8-A12T-01A-11R-A115-07	Her2	0.400647	0.472696	0.0897693	0.134484	0.197111
TCGA-C8-A12W-01A-11R-A115-07	LumB	0.50853	0.455965	0.0371713	0	0
TCGA-C8-A12X-01A-11R-A115-07	LumA	0.206143	0.466236	0.0862403	0	0
TCGA-C8-A12Y-01A-11R-A12D-07	LumA	0.106214	0.171335	0	0.422125	0
TCGA-C8-A130-01A-31R-A115-07	LumB	0.315798	0.271784	0.214871	0.154713	0.101247
TCGA-C8-A133-01A-32R-A12D-07	LumA	0.0430645	0.0721744	0.0173518	0.225768	0
TCGA-C8-A134-01A-11R-A115-07	Basal	1.2372	1.36631	3.36807	0.0632268	1.11297
TCGA-C8-A135-01A-11R-A115-07	Her2	1.38742	0.338339	0.824564	0.0402612	0.368712
TCGA-C8-A137-01A-11R-A115-07	Her2	0.575409	0.561497	0.105142	0	0.198746
TCGA-C8-A1HE-01A-11R-A13Q-07	LumA	0.0581086	0.47633	0.0467006	1.86869	0.0753273
TCGA-C8-A1HI-01A-11R-A137-07	LumA	0.658371	0.792189	0.713344	0.0993625	1.14613
TCGA-C8-A1HJ-01A-11R-A13Q-07	Basal	4.50631	2.30708	4.92498	0.125122	5.3727
TCGA-C8-A1HK-01A-21R-A13Q-07	Her2	0.235359	0.691891	0.173639	0.0257376	0.0969365
TCGA-C8-A1HN-01A-11R-A137-07	LumB	0.145743	0.474047	0	0.046002	0.0199154
TCGA-C8-A1HO-01A-11R-A13Q-07	LumA	0.0332292	0.245131	0.0267292	0.082975	0
TCGA-C8-A26V-01A-11R-A16F-07	LumB	0.0758749	0.269991	0.0309716	0.0391384	0.1141
TCGA-C8-A26X-01A-31R-A16F-07	Her2	2.62961	0.571725	0.114367	0.0680516	0
TCGA-C8-A26Z-01A-11R-A16F-07	LumA	0.689389	0.248049	0.117695	0.067501	0.0651587
TCGA-C8-A273-01A-11R-A16F-07	LumA	0.122606	0.190172	0.548535	0.0322419	0.139339
TCGA-C8-A274-01A-11R-A16F-07	LumB	0.135141	0.728574	0	0.250719	0.0183493
TCGA-C8-A275-01A-21R-A16F-07	Her2	0.0567222	0.503654	0.215119	0.0434845	0.0187766
TCGA-C8-A278-01A-11R-A169-07	Her2	0.62882	0.259785	0.054779	0.03492	0.0738202
TCGA-C8-A27B-01A-11R-A169-07	Basal	1.48831	2.34372	6.74295	0.0408223	3.87858
TCGA-C8-A8HP-01A-11R-A36F-07	Her2	0.0437644	0.232415	0.183836	0	0
TCGA-C8-A8HR-01A-11R-A36F-07	Normal	0.675997	0.331591	1.78551	0.253384	1.99986
TCGA-D8-A13Y-01A-11R-A115-07	LumB	0.385155	2.14427	0	0	0
TCGA-D8-A13Z-01A-11R-A115-07	Her2	0.891497	2.65267	3.78334	0.064607	0.102322
TCGA-D8-A140-01A-11R-A115-07	LumA	0	0.157949	0.0955869	0.0411028	0.0526941
TCGA-D8-A143-01A-11R-A115-07	Basal	0.894915	2.50914	4.30725	0.0209111	0
TCGA-D8-A147-01A-11R-A115-07	Basal	2.08199	3.51711	4.01862	0.148739	4.80624
TCGA-D8-A1J8-01A-11R-A13Q-07	LumB	0.0335111	0.422448	0.0533894	0.115832	0
TCGA-D8-A1J9-01A-11R-A13Q-07	LumB	0.267835	0.554049	0.198243	0.0586628	0.310107
TCGA-D8-A1JA-01A-11R-A13Q-07	Her2	0.0936954	0.738638	0.0129262	0.0163537	0
TCGA-D8-A1JB-01A-11R-A13Q-07	LumA	0.534858	0.236829	1.92998	1.76787	1.77087
TCGA-D8-A1JC-01A-11R-A13Q-07	LumB	0.381394	0.730314	0.372618	0.0621217	0.154324
TCGA-D8-A1JE-01A-11R-A13Q-07	LumB	0.0973411	0.964879	0	0.387032	0.0432045
TCGA-D8-A1JG-01B-11R-A13Q-07	Her2	0.0229004	0.146395	0.0183493	0.0346383	0
TCGA-D8-A1JI-01A-11R-A13Q-07	LumB	0	0.171847	0	0.50019	0
TCGA-D8-A1JJ-01A-31R-A14M-07	LumB	0.410992	0.386259	0.0575542	0.0367495	0.0237521
TCGA-D8-A1JK-01A-11R-A13Q-07	Basal	0.372284	1.46341	0.0169241	0	0.0545012
TCGA-D8-A1JL-01A-11R-A13Q-07	Basal	1.72927	1.93346	3.45329	0.0802483	1.70536
TCGA-D8-A1JP-01A-11R-A13Q-07	LumA	0.999928	0.654985	0.118891	1.43675	0.218223
TCGA-D8-A1JS-01A-11R-A13Q-07	LumA	0.0326651	0.280719	0.0132121	0.217479	0.0632268
TCGA-D8-A1JU-01A-11R-A13Q-07	LumA	0.280006	0.451435	0.799916	5.12445	0.469573
TCGA-D8-A1X6-01A-11R-A14M-07	LumB	0.144699	0.109294	0	0.0153548	0
TCGA-D8-A1X7-01A-11R-A14M-07	LumB	0.290424	0.364572	0.0423642	0.959918	0
TCGA-D8-A1X8-01A-11R-A14M-07	LumA	0.292546	0.0768327	0.644779	0.691177	0.489337
TCGA-D8-A1X9-01A-12R-A157-07	LumA	0.0292762	0.18954	0.0692897	0.129217	0
TCGA-D8-A1XA-01A-11R-A14D-07	LumA	0	0.20989	0.0413832	0.198494	0.0989585
TCGA-D8-A1XC-01A-11R-A14D-07	LumA	0	0.0958569	0	1.88366	0
TCGA-D8-A1XF-01A-11R-A14D-07	LumB	0.175812	0.0405418	0.101381	0.0375931	0.0241778
TCGA-D8-A1XK-01A-21R-A14M-07	Basal	0.946806	1.53177	2.25329	0.0173518	1.81414
TCGA-D8-A1XL-01A-11R-A14M-07	LumB	0.435522	0.671927	0.0253123	0.047678	0
TCGA-D8-A1XM-01A-21R-A14M-07	LumA	0.160146	0.385376	0.663299	0.308943	0.186501
TCGA-D8-A1XO-01A-11R-A14M-07	LumA	0.349479	0.806613	0.0840643	1.14835	0.0233263
TCGA-D8-A1XQ-01A-11R-A14M-07	Basal	0.616828	1.52266	4.2089	0.0444641	3.25131
TCGA-D8-A1XS-01A-11R-A14M-07	LumB	0.168385	0.439783	0.11023	0.394734	0.236095
TCGA-D8-A1XT-01A-11R-A14M-07	Her2	0	0.553557	0.0913952	0.236095	0
TCGA-D8-A1XU-01A-11R-A14M-07	LumA	2.97545	0.222805	0.298658	0.125916	0.233397
TCGA-D8-A1XV-01A-11R-A14M-07	LumA	0.127897	0.122209	0.0133551	0.80149	0.259303
TCGA-D8-A1XW-01A-11R-A14M-07	Normal	1.61155	1.44101	4.28127	0.0628125	4.81664
TCGA-D8-A1XY-01A-11R-A14M-07	LumA	0.207393	0.624148	0.246104	0.0556122	0.454492
TCGA-D8-A1Y1-01A-21R-A14M-07	LumB	0.0863762	0.431249	0	0.197236	0
TCGA-D8-A1Y2-01A-11R-A157-07	LumB	0.0299829	0.467697	0.012068	0.0751903	0
TCGA-D8-A27F-01A-11R-A16F-07	Basal	1.80913	2.05262	5.86882	0.187641	4.75916
TCGA-D8-A27G-01A-11R-A16F-07	LumA	0.32458	0.368042	0.028852	0.65764	0.0236102
TCGA-D8-A27H-01A-11R-A16F-07	Basal	2.15649	3.84949	5.44153	0.180403	5.77915
TCGA-D8-A27M-01A-11R-A16F-07	Basal	3.17715	3.26164	4.7959	0.433707	5.50767
TCGA-D8-A27P-01A-11R-A16F-07	LumA	0.495183	0.401412	0.655077	4.44103	1.59837
TCGA-D8-A27T-01A-11R-A16F-07	LumA	0.108089	0.396708	0.0297002	0.0742314	0
TCGA-D8-A27V-01A-12R-A17B-07	LumA	0.372729	0.711407	1.32314	1.14287	1.94212
TCGA-D8-A27W-01A-11R-A16F-07	LumB	0.311736	0.147958	0.0586628	0.0126402	0.0479571
TCGA-D8-A3Z5-01A-41R-A24H-07	LumA	0.983678	0.251446	1.65805	2.36482	1.8031
TCGA-D8-A3Z6-01A-11R-A239-07	LumA	0.461214	0.20364	0.656268	0.067501	0.784755
TCGA-D8-A4Z1-01A-21R-A266-07	LumA	1.3944	0.17645	1.40185	2.50749	2.74065
TCGA-D8-A73U-01A-11R-A33J-07	LumA	0.0731347	0.236707	0.0732718	0.468218	0
TCGA-D8-A73W-01A-22R-A352-07	LumA	0.0828388	0.205142	0.264957	0.362666	0.0275787
TCGA-E2-A105-01A-11R-A10J-07	LumA	0.253384	0.194465	0.145221	0.42417	0.108892
TCGA-E2-A107-01A-11R-A10J-07	LumA	0.988267	0.538935	0.469261	0.0545012	0.392867
TCGA-E2-A108-01A-13R-A10J-07	Normal	0.280244	0.149129	1.08236	0.338909	0.485427
TCGA-E2-A109-01A-11R-A10J-07	LumB	0.954717	0.480369	0.0714881	0.054779	0.0699771
TCGA-E2-A10B-01A-11R-A10J-07	LumA	0.0342157	0.345623	0.242572	0.371169	0.267955
TCGA-E2-A10E-01A-21R-A10J-07	LumA	0.322044	0.319387	0.455334	0.543991	0.297133
TCGA-E2-A10F-01A-11R-A10J-07	LumA	0.0433445	0.411643	0.11836	0.901185	0.237686
TCGA-E2-A14N-01A-31R-A137-07	Basal	2.18148	1.48383	4.45136	0.0384362	1.68046
TCGA-E2-A14O-01A-31R-A115-07	LumB	0	0.279531	0.0129262	0	0
TCGA-E2-A14R-01A-11R-A115-07	Basal	2.82238	0.734395	3.47254	0.032383	1.68549
TCGA-E2-A14S-01A-11R-A12D-07	LumB	0.306845	0.137897	0.0963968	0.60966	0.0201999
TCGA-E2-A14U-01A-11R-A22K-07	LumA	1.56238	0.298541	2.04023	3.55266	2.35301
TCGA-E2-A14V-01A-11R-A12D-07	Her2	0.236095	0.301471	0.564427	0.0903115	0.566766
TCGA-E2-A14W-01A-11R-A12D-07	LumB	0	0.675455	0	0.387693	0.0874628
TCGA-E2-A14Z-01A-11R-A115-07	LumA	0.701061	0.171463	0.769772	1.08502	0.590722
TCGA-E2-A150-01A-11R-A12D-07	Basal	2.48094	0.972693	5.40343	0.265437	2.04005
TCGA-E2-A152-01A-11R-A12D-07	Her2	0.199248	0.91892	0.42707	0.124857	0.054779
TCGA-E2-A153-01A-12R-A12D-07	Normal	0.159887	0.729966	0.0877344	1.00978	0
TCGA-E2-A154-01A-11R-A115-07	LumA	0.0578315	0.767824	0.0465609	0.543298	0.111165
TCGA-E2-A155-01A-11R-A12D-07	LumB	0.031254	0.188274	0.0499095	0.428571	0
TCGA-E2-A158-01A-11R-A12D-07	Normal	4.16536	0.0226164	5.54002	2.45885	6.03293
TCGA-E2-A159-01A-11R-A115-07	Basal	1.19459	1.39061	0.917317	0.0489336	0.0211954
TCGA-E2-A15A-06A-11R-A12D-07	LumB	0.742524	0.107688	0.0154976	0.0581086	0
TCGA-E2-A15C-01A-31R-A12D-07	LumA	0.167358	0.269871	0.839153	0.781737	0.662023
TCGA-E2-A15F-01A-11R-A115-07	LumA	0.23634	0.191184	0.313478	0.12499	0.328607
TCGA-E2-A15G-01A-11R-A12D-07	LumA	0.054779	0.194465	0.0221902	1.41878	0
TCGA-E2-A15H-01A-11R-A12D-07	LumA	0.165172	1.83325	0.618427	0.107152	0.618051
TCGA-E2-A15I-01A-21R-A137-07	Normal	0.363676	0.599603	0.507516	2.51066	0.840524
TCGA-E2-A15J-01A-11R-A12P-07	LumA	0.426533	0.196229	0	0.182184	0
TCGA-E2-A15K-01A-11R-A12P-07	Normal	0	0.883543	0	1.03823	0
TCGA-E2-A15K-06A-11R-A12P-07	Normal	0	0.476019	0	1.76723	0.026021
TCGA-E2-A15M-01A-11R-A12D-07	Normal	0.501108	0.326882	0.0364682	0.14483	0.0589399
TCGA-E2-A15O-01A-11R-A115-07	LumA	0.358509	0.186501	0.575603	0.0673634	0.363564
TCGA-E2-A15R-01A-11R-A115-07	LumA	0.0295589	0.0764223	0.242084	0.0150693	0.405666
TCGA-E2-A15S-01A-11R-A115-07	LumB	0	0.105276	0.274769	0.180148	0.37729
TCGA-E2-A15T-01A-11R-A115-07	LumB	0.0381552	0.0889557	0.0756011	0.0951818	0.0250288
TCGA-E2-A1AZ-01A-11R-A12P-07	Basal	1.71778	0.390888	0.745452	0.166844	0.959251
TCGA-E2-A1B0-01A-11R-A12P-07	Her2	0.359971	0.467593	0.643949	0.090718	0.0524159
TCGA-E2-A1B4-01A-11R-A12P-07	LumA	0.40806	0.34153	0.127633	1.32544	0.657823
TCGA-E2-A1B5-01A-21R-A12P-07	LumA	0.230818	0.0571383	0.564037	0.121944	0.343806
TCGA-E2-A1B6-01A-31R-A12P-07	Basal	6.4118	1.8279	2.9549	0.14496	5.7687
TCGA-E2-A1IE-01A-11R-A13Q-07	LumA	0.213378	0.103263	0.0564448	1.38466	0.257252
TCGA-E2-A1IG-01A-11R-A144-07	Normal	1.07738	0.29537	0.275245	0.044604	0.164529
TCGA-E2-A1II-01A-11R-A144-07	Basal	1.24147	0.676358	2.45681	0.575119	1.85635
TCGA-E2-A1IJ-01A-11R-A144-07	LumA	0.736042	0.630965	1.24495	0.645333	1.11043
TCGA-E2-A1IK-01A-11R-A144-07	LumA	0.580435	0.108223	0.661476	2.95699	0.699374
TCGA-E2-A1IO-01A-11R-A144-07	LumA	0.354678	0.442758	1.21946	0.249749	0.822445
TCGA-E2-A1IU-01A-11R-A14D-07	LumA	0.540523	0.206643	1.23873	0.457752	0.883464
TCGA-E2-A1L6-01A-11R-A13Q-07	LumA	0.146134	0.428035	0.874758	2.51536	1.34022
TCGA-E2-A1L7-01A-11R-A144-07	Normal	0.103665	0.146916	0.0632268	0.250113	0.0684645
TCGA-E2-A1L8-01A-11R-A13Q-07	LumA	0.107688	0.613626	0.0112094	0.235605	0
TCGA-E2-A1L9-01A-11R-A13Q-07	LumA	0.0869196	0.698485	0.0701145	0.430392	0
TCGA-E2-A1LE-01A-12R-A19W-07	Her2	0.109695	1.34255	0.631244	0.111432	0.072586
TCGA-E2-A1LG-01A-21R-A14M-07	Basal	2.99686	3.00621	2.92317	0.0820213	1.61692
TCGA-E2-A1LH-01A-11R-A14D-07	Normal	1.61979	1.56667	2.93185	0.018919	4.73842
TCGA-E2-A1LI-01A-12R-A157-07	Basal	1.47508	1.15413	3.95065	0.12499	3.56065
TCGA-E2-A1LK-01A-21R-A14D-07	Basal	2.94834	1.86453	4.191	0	4.90686
TCGA-E2-A1LL-01A-11R-A144-07	Basal	1.32659	1.64556	0.956651	0	0.798009
TCGA-E2-A2P6-01A-11R-A19W-07	LumA	0.134089	0.22033	0.129349	0.307778	0.10608
TCGA-E2-A570-01A-11R-A29R-07	LumA	0.354001	0.649202	0.188274	1.74485	0.398241
TCGA-E2-A573-01A-11R-A29R-07	Basal	1.81648	0.921132	4.46573	0.0373119	2.64252
TCGA-E2-A574-01A-11R-A29R-07	Basal	4.81278	2.57998	2.87295	0.139339	4.04836
TCGA-E2-A576-01A-11R-A31O-07	LumA	0.271426	0.135666	0.115033	0.178364	0.0479571
TCGA-E2-A9RU-01A-11R-A41B-07	LumB	0	0.303693	0.064331	0.710261	0
TCGA-E9-A1N4-01A-11R-A14M-07	Normal	0.157173	1.15296	0.317536	0.51541	0.337083
TCGA-E9-A1N5-01A-11R-A14D-07	Normal	0.0589399	0.281431	0	0.902421	0
TCGA-E9-A1N6-01A-11R-A144-07	Normal	0.465191	0.521151	0.0219061	0	0
TCGA-E9-A1N8-01A-11R-A144-07	Basal	3.3209	1.56852	2.50159	0	4.03623
TCGA-E9-A1N9-01A-11R-A14D-07	Normal	0.700173	0.40414	1.07005	0.297954	0.948077
TCGA-E9-A1NC-01A-21R-A26B-07	Basal	3.54213	1.95713	2.75322	0	3.7213
TCGA-E9-A1ND-01A-11R-A144-07	Normal	0.868213	1.79971	2.75894	0.0214797	0
TCGA-E9-A1NE-01A-21R-A14M-07	LumA	0.300534	0.144307	1.56925	0.329985	1.5212
TCGA-E9-A1NF-01A-11R-A14D-07	LumB	0.413702	0.749491	0.0211954	0.153935	0
TCGA-E9-A1NG-01A-21R-A14M-07	Normal	0.132906	0.693141	0.0275787	0.0691522	0
TCGA-E9-A1NH-01A-11R-A14D-07	LumA	0.191563	0.618427	0.192068	0.657914	0.245496
TCGA-E9-A1NI-01A-11R-A14D-07	LumB	0.0500489	0.863463	0	0.40414	0.0329472
TCGA-E9-A1QZ-01A-21R-A169-07	LumA	0.599794	0.115699	1.70306	0.241718	0.9536
TCGA-E9-A1R0-01A-22R-A16F-07	LumA	0.281194	0.156785	0.601982	0.272501	0.224781
TCGA-E9-A1R2-01A-11R-A14D-07	LumA	0.248899	0.209516	0.430071	0.106482	0.317188
TCGA-E9-A1R3-01A-31R-A14M-07	LumA	0.140124	1.09903	0.208517	0.0441843	0.552279
TCGA-E9-A1R4-01A-21R-A14D-07	LumB	0.0870554	0.188528	0.0702519	0.191942	0.0289934
TCGA-E9-A1R5-01A-11R-A14M-07	LumA	0.0343566	0.469157	0.041243	0.0521376	0.0226164
TCGA-E9-A1R7-01A-11R-A14M-07	Normal	0.201006	0.366252	0	0.0538064	0.0233263
TCGA-E9-A1RA-01A-11R-A14D-07	LumA	0.0501882	0.278104	0.0795658	0.193961	0.0651587
TCGA-E9-A1RF-01A-11R-A157-07	LumA	0.160662	0.353436	0.201132	0.274649	0.0545012
TCGA-E9-A1RG-01A-11R-A14D-07	LumB	1.18783	0.405666	0.0159257	0.059909	0
TCGA-E9-A1RH-01A-21R-A169-07	Normal	0.0922074	1.45454	0	0.0319597	0.0206267
TCGA-E9-A1RI-01A-11R-A169-07	LumA	0.0706641	0.4654	0.607579	0.106482	0.624148
TCGA-E9-A226-01A-21R-A157-07	LumB	0	0.483364	0.307079	0.0669502	0
TCGA-E9-A227-01A-11R-A157-07	LumA	0.283803	0.261952	0.241596	0.334911	0.345964
TCGA-E9-A228-01A-31R-A157-07	LumB	0.232784	0.278817	0.0126402	0.209017	0.0802483
TCGA-E9-A229-01A-31R-A157-07	LumA	0.129613	0.627794	0.431463	1.16524	0.561399
TCGA-E9-A22A-01A-11R-A157-07	LumB	0.0489336	0.450908	0.0394192	0.0861044	0.0479571
TCGA-E9-A22D-01A-11R-A157-07	LumB	0.0699771	0.1333	0.0564448	0.0241778	0.0308304
TCGA-E9-A22H-01A-11R-A157-07	LumB	0.0899049	0.165558	0.0367495	0.443182	0.0398403
TCGA-E9-A243-01A-21R-A169-07	Basal	3.27533	0.500088	5.22715	0.0926134	0.688046
TCGA-E9-A244-01A-11R-A169-07	Basal	2.5168	0.791772	4.60053	0.162983	5.60894
TCGA-E9-A245-01A-22R-A16F-07	LumA	0.69724	0.706199	0.531069	0.537445	0.367259
TCGA-E9-A247-01A-11R-A169-07	LumA	0.290896	0.241596	0.343465	0.0440443	0.339479
TCGA-E9-A248-01A-11R-A169-07	Her2	0.0550568	2.21132	1.29837	0.187261	0
TCGA-E9-A249-01A-11R-A169-07	LumB	0.190931	0.345283	0	0.353323	0
TCGA-E9-A24A-01A-11R-A169-07	LumA	0.102322	0.554933	0.0419438	0.405012	0.0676387
TCGA-E9-A295-01A-11R-A16F-07	LumA	0.257735	0.631617	0.24245	0.0926134	0.328147
TCGA-E9-A2JS-01A-11R-A180-07	LumB	0.154454	0.28238	0.387473	0.0648829	0.468531
TCGA-E9-A2JT-01A-22R-A18M-07	LumA	0.13606	0.104873	0.0833836	0.538737	0.294077
TCGA-E9-A3HO-01A-11R-A213-07	LumB	0.0257376	0.275841	0.437547	0.22033	0.160533
TCGA-E9-A3QA-01A-61R-A22K-07	Basal	1.58034	2.42876	5.83208	0.0567222	2.72496
TCGA-E9-A54X-01A-11R-A266-07	LumB	0.0553345	0.349931	0.0224743	0.859413	0
TCGA-E9-A54Y-01A-11R-A466-07	LumB	0	0.0536674	0	0.0172093	0.0651587
TCGA-E9-A5FK-01A-11R-A27Q-07	LumA	0.475604	0.165172	0.615793	0.587941	0.887525
TCGA-E9-A5UO-01A-11R-A28M-07	LumB	0	0.0728604	0.1133	0	0
TCGA-E9-A5UP-01A-11R-A28M-07	LumA	0.0444641	0.222805	0	0.0451634	0
TCGA-EW-A1IW-01A-11R-A13Q-07	LumA	0.553655	0.660198	1.0686	0.236829	0.466653
TCGA-EW-A1IX-01A-12R-A144-07	LumA	0	0.675455	0.190804	0.0911243	0.0298416
TCGA-EW-A1IY-01A-11R-A13Q-07	LumB	0.264236	0.83131	0.383497	0.268434	0.101516
TCGA-EW-A1IZ-01A-11R-A13Q-07	LumA	0.163499	0.136979	0.538339	0.0687396	0.444137
TCGA-EW-A1J1-01A-11R-A13Q-07	LumA	0.14952	0.310805	0.0250288	2.34338	0.0204844
TCGA-EW-A1J2-01A-21R-A13Q-07	LumA	0.580049	0.510557	0.793688	3.47538	1.34812
TCGA-EW-A1J3-01A-11R-A13Q-07	LumA	0.562865	0.480989	0.300065	2.45681	0.893052
TCGA-EW-A1J5-01A-11R-A13Q-07	LumA	0.301471	0.215368	0.993783	1.57396	0.91311
TCGA-EW-A1J6-01A-11R-A13Q-07	LumB	0.510456	0.0278618	0.0346383	0.119555	0.141433
TCGA-EW-A1OW-01A-21R-A144-07	Basal	1.75146	1.55699	5.09968	0.0297002	3.74923
TCGA-EW-A1OX-01A-11R-A144-07	LumB	0.284633	0.11929	0.0617071	0.026446	0.033793
TCGA-EW-A1OY-01A-11R-A144-07	LumB	0.305795	0.406754	0.148218	0.0486547	0.0923428
TCGA-EW-A1OZ-01A-11R-A144-07	LumB	0.0899049	0.142087	0.072586	0.0311128	0.0786098
TCGA-EW-A1P0-01A-11R-A144-07	LumB	0.383718	0.23952	0.0219061	0	0
TCGA-EW-A1P1-01A-31R-A14D-07	Normal	1.02418	0.476019	1.39435	1.63371	1.66457
TCGA-EW-A1P3-01A-11R-A144-07	LumA	0.177344	0.278936	0.126709	0.28238	0.304394
TCGA-EW-A1P4-01A-21R-A144-07	Basal	3.58717	3.73585	4.344	0.205393	4.31281
TCGA-EW-A1P6-01A-11R-A144-07	LumA	0.152638	0.309525	0.219091	0.130404	0.196229
TCGA-EW-A1P7-01A-21R-A144-07	Normal	1.45049	1.14346	2.26808	0.274769	2.45715
TCGA-EW-A1P8-01A-11R-A144-07	Basal	2.8404	0.376846	3.86707	0.0201999	3.03189
TCGA-EW-A1PA-01A-11R-A144-07	LumA	0.169412	0.263635	0.596554	0.361881	0.631523
TCGA-EW-A1PB-01A-11R-A144-07	Basal	1.76676	0.827413	7.34586	0.115166	0.185359
TCGA-EW-A1PC-01B-11R-A21T-07	LumB	0.675997	2.16588	0.0342157	0.0289934	0.0551957
TCGA-EW-A1PD-01A-11R-A144-07	LumA	0.157044	0.239031	0.500904	0.596267	0.357946
TCGA-EW-A1PE-01A-11R-A144-07	LumA	0.0690147	0.393087	0.160791	2.17393	0.111031
TCGA-EW-A1PF-01A-11R-A144-07	LumA	0.381726	0.299714	1.081	0.0593553	0.79693
TCGA-EW-A1PG-01A-11R-A144-07	Normal	0.846072	0.643117	2.14323	0.637007	1.17709
TCGA-EW-A1PH-01A-11R-A14M-07	Basal	3.57724	2.99027	4.00798	0	3.57124
TCGA-EW-A2FR-01A-11R-A21T-07	Her2	0.063779	1.50559	0.18409	0.229711	0.0828388
TCGA-EW-A2FS-01A-11R-A17B-07	LumA	0.403377	0.215616	0.397255	0.391548	1.34375
TCGA-EW-A2FV-01A-11R-A17B-07	LumA	0.40163	0.257131	1.20314	0.0807941	1.1105
TCGA-EW-A2FW-01A-11R-A17B-07	LumB	0	0.0762854	0.081885	0.082975	0
TCGA-EW-A3E8-01B-11R-A24H-07	LumA	0.143002	0.158983	0.170438	2.21624	0.0765591
TCGA-EW-A3U0-01A-11R-A22K-07	Basal	2.19494	1.97647	3.10242	0.153416	3.61328
TCGA-EW-A423-01A-11R-A24H-07	LumA	1.1705	0.226632	0.0538064	0.32262	0.184217
TCGA-EW-A424-01A-11R-A24H-07	LumA	0.600555	0.248778	0.91242	1.82147	1.53899
TCGA-EW-A6SC-01A-12R-A32P-07	LumA	0	0.22132	0.497638	2.20402	0.0880059
TCGA-GI-A2C8-01A-11R-A16F-07	LumA	0.0852887	0.284869	0.0233263	0.0294175	0.0563061
TCGA-GM-A2D9-01A-11R-A18M-07	LumA	0.115566	0.225892	0.023894	0.593593	0.1133
TCGA-GM-A2DA-01A-11R-A18M-07	LumA	0.219091	0.470407	0.199123	0.170053	0.487178
TCGA-GM-A2DC-01A-11R-A18M-07	LumA	0.141564	0.105276	0.0392788	0.0736832	0.153416
TCGA-GM-A2DD-01A-11R-A180-07	Normal	0.509138	0.390998	0.215119	0.0794293	0.214125
TCGA-GM-A2DF-01A-11R-A180-07	Basal	1.51536	1.36804	3.0283	0.0363275	3.12269
TCGA-GM-A2DH-01A-11R-A180-07	Her2	0.546265	1.71444	0.267835	0.492212	0.0669502
TCGA-GM-A2DK-01A-21R-A180-07	LumA	0.15549	0.0993625	0.439464	0.0330882	0.236829
TCGA-GM-A2DL-01A-11R-A18M-07	LumA	0.0802483	0.658828	0.0326651	0.0413832	0
TCGA-GM-A2DN-01A-11R-A180-07	LumA	0.213254	0.425567	0.578118	0.158078	0.440208
TCGA-GM-A2DO-01A-11R-A18M-07	LumB	0.0762854	0.0836559	0.359409	0.254836	0.278104
TCGA-GM-A3NW-01A-21R-A22K-07	LumA	0.360758	0.0886844	0.760434	1.37995	0.758388
TCGA-GM-A3XG-01A-31R-A24H-07	LumA	1.90935	0.164658	2.05939	1.55582	3.32438
TCGA-GM-A3XL-01A-11R-A22U-07	Basal	2.0997	0.462157	3.09388	0.0453032	0.629287
TCGA-GM-A5PV-01A-11R-A28M-07	LumA	0.882604	0.242938	0.686164	4.73419	1.02041
TCGA-HN-A2NL-01A-11R-A18M-07	Basal	3.19994	3.09427	2.61509	0.354452	4.10828
TCGA-HN-A2OB-01A-21R-A27Q-07	LumA	0.57056	0.223175	1.18802	1.08936	1.71616
TCGA-JL-A3YW-01A-12R-A239-07	Her2	0.167615	0.97585	0.0117819	0.20989	0
TCGA-JL-A3YX-01A-11R-A22U-07	LumA	0.0924781	0.256044	0.436908	2.15882	0.282143
TCGA-LD-A66U-01A-11R-A31O-07	LumA	0.447421	0.170181	0.523462	0.839073	0.431035
TCGA-LD-A7W5-01A-22R-A352-07	LumA	0.24062	0.199123	1.11417	0.570171	0.775093
TCGA-LD-A7W6-01A-81R-A352-07	LumA	0.500394	0.199876	0.960882	2.19178	1.30976
TCGA-LD-A9QF-01A-32R-A41B-07	Normal	0.863304	1.13034	0.226385	0.11929	0.433494
TCGA-LL-A440-01A-11R-A24H-07	LumA	0.388796	0.220578	1.35349	1.99161	2.44885
TCGA-LL-A441-01A-11R-A24H-07	Normal	0.550211	2.09082	4.97646	1.59407	4.61749
TCGA-LL-A442-01A-11R-A24H-07	LumA	0.210514	0.0405418	0.0758749	0.064469	0
TCGA-LL-A5YL-01A-12R-A29R-07	LumA	0.177982	0.7433	0.250477	0.60502	0.27011
TCGA-LL-A5YM-01A-11R-A28M-07	LumB	0.105946	0.0873271	0.0291348	0	0
TCGA-LL-A5YN-01A-11R-A28M-07	LumA	0.341189	0.305679	0.335255	0.508124	0.301471
TCGA-LL-A6FP-01A-11R-A31O-07	LumA	0.196481	0.0816123	0.093425	0.0451634	0.0387171
TCGA-LL-A6FR-01A-12R-A31O-07	Basal	3.1529	2.28588	4.66065	0	2.64129
TCGA-LL-A73Z-01A-11R-A32P-07	Normal	0.931229	0.17479	2.25251	1.40866	1.65196
TCGA-LL-A740-01A-21R-A32P-07	LumA	0.470511	1.06019	0.321697	0.12499	0.512176
TCGA-LL-A7SZ-01A-32R-A352-07	LumA	0.511367	0.118094	0.0633649	0.184725	0.0415234
TCGA-LL-A9Q3-01A-11R-A41B-07	LumA	0.0443242	0.254594	0.0179219	0.0227584	0.0576929
TCGA-MS-A51U-01A-31R-A266-07	LumA	0.683113	0.427928	2.03861	2.09933	1.26147
TCGA-OL-A5D8-01A-11R-A27Q-07	LumA	0.301236	0.0903115	0.180148	0.265917	0.0611541
TCGA-OL-A5DA-01A-11R-A27Q-07	LumA	0.384823	0.278461	0.640251	4.70329	1.23475
TCGA-OL-A5RV-01A-12R-A28M-07	LumA	0.686881	0.645978	1.85949	3.01685	1.92132
TCGA-OL-A5RX-01A-11R-A28M-07	LumA	0.880098	0.40414	2.1139	2.88292	1.61282
TCGA-OL-A5RY-01A-21R-A28M-07	Normal	1.90308	2.49257	0.39594	0.253626	0.387914
TCGA-OL-A5RZ-01A-11R-A28M-07	Her2	0	0.685895	0.0801119	0.217727	0.0330882
TCGA-OL-A66I-01A-21R-A29R-07	Basal	1.0383	2.24823	3.00279	0.166715	3.03513
TCGA-OL-A66J-01A-11R-A29R-07	LumA	0.176067	0.182184	0.241474	0.564134	0.145221
TCGA-OL-A66K-01A-11R-A29R-07	LumA	0.73933	0.370053	0.0984196	1.52682	0.402831
TCGA-OL-A66N-01A-12R-A31O-07	LumA	0.412077	0.424922	2.72233	1.06998	0.158725
TCGA-OL-A66O-01A-11R-A31O-07	LumA	0.0344975	0.175045	0.0816123	1.12492	0.109695
TCGA-OL-A66P-01A-11R-A31O-07	Her2	0.234869	0.0839282	0.0988238	0.0565835	0.124063
TCGA-OL-A6VO-01A-12R-A33J-07	Basal	2.14874	1.09282	2.90429	0.135666	0.406646
TCGA-OL-A6VR-01A-32R-A33J-07	LumA	0.464459	0.282855	0.611645	2.8339	0.375957
TCGA-OL-A97C-01A-32R-A41B-07	Normal	0.285935	0.668482	0.206393	1.61462	0.47892
TCGA-PE-A5DD-01A-12R-A27Q-07	LumA	0.222063	0.207893	0.0565835	0.788769	0
TCGA-PE-A5DE-01A-11R-A27Q-07	LumA	0.173511	0.233765	0.284277	0	0.273337
TCGA-PL-A8LX-01A-11R-A41B-07	LumA	0.230695	0.0955869	0.049352	0.0418037	0
TCGA-PL-A8LY-01A-11R-A41B-07	Normal	2.66494	0.111031	4.22324	2.0045	3.85606
TCGA-PL-A8LZ-01A-31R-A36F-07	Basal	1.8398	1.18155	5.44988	0.117961	4.45109
TCGA-S3-A6ZG-01A-22R-A32P-07	LumA	0.244887	0.533763	0.212881	0.905967	0.551984
TCGA-S3-A6ZH-01A-22R-A32P-07	LumA	0.0708015	0.162468	0.509442	0.0893626	0.355129
TCGA-S3-AA0Z-01A-11R-A41B-07	Basal	1.24756	2.45665	4.66659	0.0204844	2.3147
TCGA-S3-AA10-01A-21R-A41B-07	Basal	2.27659	2.85106	2.9151	0.152768	3.57367
TCGA-S3-AA11-01A-31R-A41B-07	LumA	0.157044	0.221073	0.469365	1.28877	0.745194
TCGA-S3-AA12-01A-11R-A41B-07	LumA	0	0.106616	0.0226164	0.287118	0
TCGA-S3-AA14-01A-11R-A41B-07	LumA	0.256407	0.215865	1.27471	0.856866	1.13356
TCGA-S3-AA17-01A-11R-A41B-07	LumB	0.067914	0.132248	0.0275787	0.22848	0.0224743
TCGA-UU-A93S-01A-21R-A41B-07	Her2	0.0519985	0.920446	0	0.0529723	0
TCGA-V7-A7HQ-01A-11R-A33J-07	LumA	0.131985	0.31429	0.0894982	0.920979	0.196607
TCGA-W8-A86G-01A-21R-A36F-07	LumA	2.31229	0.256407	1.47825	2.36698	3.29866
TCGA-XX-A899-01A-11R-A36F-07	LumA	0.251204	0.346191	0.721154	0.645609	0.934479
TCGA-Z7-A8R5-01A-42R-A41B-07	LumA	1.59221	0.346985	2.75251	1.19245	3.21343
TCGA-Z7-A8R6-01A-11R-A41B-07	LumB	0.0781999	0.263395	0.32964	0.359634	0.240864

## Sheet: Key gene_quantile
subtype	key gene	value
Basal	CASC8	0.987925
Basal	GRIK1-AS1	0.474497
Basal	LINC00511	0.954339
Basal	ROCR	0.989772
Basal	LINC02188	0.996437
Her2	CASC8	0.748977
Her2	GRIK1-AS1	0.434957
Her2	LINC00511	0.806843
Her2	ROCR	0.422834
Her2	LINC02188	0.774489
LumA	CASC8	0.614361
LumA	GRIK1-AS1	0.860899
LumA	LINC00511	0.598646
LumA	ROCR	0.719932
LumA	LINC02188	0.717831
LumB	CASC8	0.624738
LumB	GRIK1-AS1	0.495849
LumB	LINC00511	0.624151
LumB	ROCR	0.312956
LumB	LINC02188	0.570901
Normal	CASC8	0.904781
Normal	GRIK1-AS1	0.788327
Normal	LINC00511	0.783463
Normal	ROCR	0.965749
Normal	LINC02188	0.979997
