# Supplementary material for: Cuproptosis-associated ncRNAs predict breast cancer subtypes
Source: PLoS One. 2024 Feb 26;19(2):e0299138. doi: 10.1371/journal.pone.0299138 (PMC10896520; doi:10.1371/journal.pone.0299138)
Supplement: S7 Table — (XLSX) [file pone.0299138.s009.xlsx]

## Sheet: CIBERSORT
	CASC8	LINC00511	LINC02188	GRIK1-AS1	ROCR
B cells naive	0.00581538	-0.0307611	0.0863628	0.165455	0.148131
Plasma cells	0.0075112	-0.0405902	0.00422294	0.0861687	0.0314634
T cells CD8	0.0754163	-0.0736502	0.084541	-0.0271419	0.051163
T cells CD4 memory resting	-0.110593	-0.10588	-0.109069	0.0715333	-0.0659349
T cells CD4 memory activated	0.18724	0.194077	0.223994	-0.173612	0.140449
T cells follicular helper	0.191371	0.112119	0.211209	-0.0201643	0.154717
T cells regulatory Tregs	-0.00582812	-0.0323993	-0.0171506	-0.116621	-0.0329324
NK cells resting	0.113637	0.111831	0.132619	-0.0599053	0.0851936
NK cells activated	0.0756397	0.0153714	0.0428386	0.026381	0.0530089
Monocytes	-0.0556975	-0.143341	-0.0916157	0.118976	-0.0593369
Macrophages M0	0.104187	0.268908	0.109275	-0.149235	0.0818443
Macrophages M1	0.145664	0.10979	0.213795	-0.177379	0.105446
Macrophages M2	-0.214158	-0.181722	-0.275379	-0.0253342	-0.247885
Dendritic cells resting	0.0127011	-0.0123494	-0.000728894	0.0864513	-0.0233165
Dendritic cells activated	0.184942	0.162787	0.121941	-0.0444008	0.145844
Mast cells resting	-0.271631	-0.313286	-0.279105	0.272524	-0.21193
Neutrophils	-0.0442486	0.0189123	-0.0328209	-0.00752487	-0.0771894

## Sheet: ssGSEA
	CASC8	LINC00511	LINC02188	GRIK1-AS1	ROCR
Activated CD8 T cell	0.0725999	-0.00823145	0.158933	-0.150018	0.0629244
Effector memeory CD8 T cell	0.114373	0.106489	0.228817	-0.067763	0.169902
Activated CD4 T cell	0.255939	0.318708	0.345122	-0.337634	0.216455
Central memory CD4 T cell	0.0737209	0.122796	0.170687	-0.122297	0.105794
Effector memeory CD4 T cell	-0.0420292	0.0166688	0.0316257	-0.0603252	-0.00959466
T follicular helper cell	0.0822161	0.140147	0.208051	-0.152999	0.132671
Gamma delta T cell	0.149858	0.182819	0.247261	-0.319545	0.119766
Type 1 T helper cell	0.119721	0.130945	0.247486	-0.124697	0.155399
Type 17 T helper cell	-0.0325199	0.00958143	0.0219241	-0.173715	-0.0936241
Type 2 T helper cell	0.266454	0.304158	0.398508	-0.183566	0.280887
Regulatory T cell	0.0839566	0.200618	0.178136	-0.195412	0.089357
Activated B cell	0.146868	0.0993783	0.271117	-0.0360989	0.223251
Immature B cell	0.0315386	0.0585526	0.133225	-0.111312	0.081247
Memory B cell	0.0098558	0.0465593	0.108243	-0.0206774	0.0815129
Natural killer cell	-0.146778	-0.083689	-0.0278903	0.0260099	-0.0657645
CD56bright natural killer cell	0.0188028	-0.0242013	0.108204	-0.0647782	0.0253704
CD56dim natural killer cell	-0.32559	-0.270082	-0.345637	-0.0549776	-0.382611
Myeloid derived suppressor cell	0.0700368	0.102977	0.168321	-0.185776	0.0626348
Natural killer T cell	0.172548	0.180059	0.297746	-0.188031	0.198954
Activated dendritic cell	0.148372	0.202895	0.276698	-0.145375	0.140186
Plasmacytoid dendritic cell	0.138245	0.136795	0.330174	0.0595109	0.283249
Immature dendritic cell	-0.0997192	-0.0795489	-0.0299894	-0.0131227	-0.105438
Macrophage	-0.0314513	0.024203	0.0864249	-0.129042	-0.00876703
Eosinophil	-0.2337	-0.327028	-0.180718	0.183079	-0.140565
Mast cell	-0.149011	-0.217019	-0.0307356	0.162655	-0.0249622
Monocyte	0.0580482	0.0131068	0.15317	-0.142256	0.0395757
Neutrophil	-0.159297	-0.101629	-0.112852	-0.155849	-0.230035
