# Supplementary material for: Cuproptosis-associated ncRNAs predict breast cancer subtypes
Source: PLoS One. 2024 Feb 26;19(2):e0299138. doi: 10.1371/journal.pone.0299138 (PMC10896520; doi:10.1371/journal.pone.0299138)
Supplement: S8 Table — (XLSX) [file pone.0299138.s010.xlsx]

## Sheet: m1A
	ALKBH1	YTHDC1	TRMT61B	YTHDF2	TRMT61A	TRMT6
CASC8	-0.339852	-0.188757	0.0263553	0.0809598	0.148734	0.198822
LINC00511	-0.236055	-0.149289	0.115669	0.11396	0.124405	0.240954
LINC02188	-0.33257	-0.120255	0.0954004	0.157797	0.182972	0.190204
GRIK1-AS1	0.206048	0.202507	0.167137	0.0911311	-0.0374561	-0.115382
ROCR	-0.292898	-0.103309	0.0759814	0.0830515	0.128887	0.10722

## Sheet: m5C
	ALYREF	DNMT1	DNMT3A	DNMT3B	NOP2	NSUN2	NSUN3	NSUN4
CASC8	0.256125	0.155999	0.240201	0.253762	0.258865	0.154194	-0.123321	0.0128059
LINC00511	0.339396	0.308183	0.385296	0.329451	0.286272	0.241077	-0.0349955	0.0877376
LINC02188	0.337038	0.263596	0.332904	0.279998	0.246307	0.157528	-0.11036	0.123828
GRIK1-AS1	-0.283706	-0.0283629	-0.0632199	-0.234869	0.0348143	-0.161177	0.126149	0.17035
ROCR	0.236154	0.178011	0.294707	0.183837	0.281248	0.111653	-0.0885428	0.0842385

## Sheet: m6A
	ELAVL1	FMR1	IGF2BP1	IGF2BP2	IGF2BP3	METTL14	METTL3	RBM15	SND1	VIRMA	WTAP	YTHDC1	YTHDC2	ZC3H13
CASC8	0.162296	0.0562731	0.0655678	0.572965	0.475812	-0.251375	-0.143697	0.19641	0.152017	-0.142181	0.139235	-0.188757	-0.325303	-0.161233
LINC00511	0.204291	0.186888	0.193195	0.590089	0.503722	-0.232915	-0.0895949	0.316735	0.110445	-0.115311	0.212672	-0.149289	-0.262112	-0.0889191
LINC02188	0.196804	0.121447	0.0617182	0.63115	0.500238	-0.233192	-0.128155	0.267942	0.20195	-0.134255	0.223216	-0.120255	-0.33105	-0.120473
GRIK1-AS1	-0.0409441	-0.048592	-0.125516	-0.152716	-0.140267	0.221133	0.307661	0.0134187	-0.00491407	0.0221245	0.108948	0.202507	0.163059	0.19138
ROCR	0.139584	0.0885806	0.0630205	0.530242	0.419354	-0.181983	-0.064771	0.239603	0.114719	-0.129638	0.184623	-0.103309	-0.287104	-0.0918441

## Sheet: angiogenic
	APP	COL3A1	COL5A2	CXCL6	LRPAP1	LUM	MSX1	NRP1	OLR1	PDGFA	PF4	POSTN	PRG2	S100A4	SERPINA5	SLCO2A1	SPP1	STC1	THBD	TIMP1	TNFRSF21	VEGFA	VTN
CASC8	0.265961	-0.246249	-0.237539	0.244679	-0.205456	-0.224608	-0.131728	-0.105131	-0.172749	0.0366547	0.126822	-0.249285	0.326785	0.230285	-0.291308	-0.207951	0.0955971	-0.208482	-0.231719	-0.105062	0.330196	0.143587	-0.125261
LINC00511	0.312966	-0.0244117	0.0111472	0.35696	-0.168816	-0.029304	-0.103306	0.0184057	-0.00613307	0.0278341	0.170387	-0.0388879	0.279692	0.229212	-0.352944	-0.195529	0.225499	-0.154719	-0.190048	-0.0811263	0.413561	0.233189	-0.141742
LINC02188	0.400886	-0.204992	-0.210629	0.369974	-0.164624	-0.209587	-0.161129	-0.00377892	-0.128999	0.108142	0.152099	-0.219045	0.408336	0.251933	-0.328107	-0.159889	0.112955	-0.164811	-0.191825	-0.0648542	0.469968	0.185426	-0.175558
GRIK1-AS1	0.11721	0.0693726	0.0168733	-0.00270835	0.102847	0.0473119	0.0638291	0.093721	-0.0639744	0.184253	-0.037801	0.0467055	0.124893	-0.125792	0.112724	0.161852	-0.129516	0.0889035	0.282638	0.053442	-0.134825	0.0203887	-0.0139123
ROCR	0.360308	-0.158748	-0.166946	0.273269	-0.154972	-0.15461	-0.109877	-0.0157823	-0.173262	0.206938	0.122549	-0.167711	0.424378	0.191805	-0.243295	-0.116183	0.0610834	-0.186436	-0.128667	-0.0892341	0.371647	0.129603	-0.138526
